# Supplementary material for: Mycobacterium tuberculosis complex drug-resistance, phylogenetics, and evolution in Nigeria: Comparison with Ghana and Cameroon
Source: PLoS Negl Trop Dis. 2023 Oct 12;17(10):e0011619. doi: 10.1371/journal.pntd.0011619 (PMC10597489; doi:10.1371/journal.pntd.0011619)
Supplement: S1 Material — (XLSX) [file pntd.0011619.s001.xlsx]

## Sheet: Main Table
		Patients History and clinical data
									Resistance(R) or Sensitive(S)
ranking n°	State designation	Isolate Code	GeogR*OR*igin=UR*ban(U), Semi UR*ban(SU) oR* R*uR*al(R*)	Period= Year	Age	Sex	Casehistory= New or Retreatment	Treatment period	Isoniazid INH	Ethambutol EMB	Rifampicin RMP	Streptomycin SM	pyrazinamide (PZA)	fluoroquinolones (FQ)	amikacin (AMK)	ethionamide (ETH)	para-aminosalicylic acid (PAS)	linezolid (LZD)	kanamycin (KAN)	capreomycin (CPR)	prothionamide (PTO)	Pulmonary(P), Extra-Pulmonary(EP) or Others(O)	HIV+ or HIV-
1	KN	KN1194	U	2020	28	M	UN	UN	S	R	S	S	S	S	S	S	S	S	S	S	S	P	N
2	KN	KN1248	U	2020	6	F	N	0	R	S	R	S	S	S	S	S	S	S	S	S	S	E	N
3	KN	KN1257	U	2020	35	M	N	0	S	S	R	S	S	S	S	S	S	S	S	S	S	P	N
4	KN	KN1262	U	2020	69	F	N	0	R	S	S	S	S	S	R	S	S	S	R	R	S	P	N
5	KN	KN1263	U	2020	36	M	F	6	S	S	S	S	S	S	S	S	S	S	S	S	S	P	N
6	KN	KN8	U	2021	40	F	N	0	S	S	R	S	S	S	S	S	S	S	S	S	S	P	N
7	KN	KN14	SU	2021	18	M	F	8	S	S	R	S	S	S	S	S	S	S	S	S	S	P	N
8	KN	KN22	U	2021	29	M	N	0	R	S	R	S	S	S	S	S	S	S	S	S	S	P	N
9	KN	KN29	U	2021	30	M	R	4	R	S	R	S	S	S	S	S	S	S	S	S	S	P	N
10	KN	KN01	U	2019	28	M	UN	0	S	R	S	S	S	S	S	S	S	S	S	S	S	P	N
11	KN	KN3	U	2019	35	M	N	0	R	S	S	S	S	S	S	S	S	S	S	S	S	P	N
12	KN	KN5	U	2019	22	M	N	0	S	S	R	R	S	S	R	S	S	S	R	R	S	P	N
13	KN	KN6	U	2019	27	F	N	0	S	S	R	R	S	S	R	S	S	S	R	R	S	P	N
14	KN	KN07	U	2019	45	M	N	0	S	S	S	S	S	S	S	S	S	S	S	S	S	P	N
15	KN	KN08	U	2019	6	F	N	0	R	S	R	S	S	S	S	S	S	S	S	S	S	E	N
16	KN	KN09	U	2019	35	M	N	0	S	S	R	S	S	S	S	S	S	S	S	S	S	P	N
17	KN	KN10	U	2019	69	F	N	0	R	S	S	S	S	S	R	S	S	S	R	R	S	P	N
18	KN	KN11	U	2019	36	M	F	6	S	S	S	S	S	S	S	S	S	S	S	S	S	P	N
19	KN	KN12	U	2019	40	F	N	0	S	S	R	S	S	S	S	S	S	S	S	S	S	P	N
20	KN	KN13	U	2019	22	F	N	0	R	S	R	S	S	S	S	S	S	S	S	S	S	P	UN
21	KN	KN15	U	2019	29	M	N	0	R	S	R	S	S	S	S	S	S	S	S	S	S	P	N
22	KN	KN16	U	2019	30	M	R	4	R	S	R	S	S	S	S	S	S	S	S	S	S	P	N
23	KN	KN17	U	2019	30	M	N	0	R	S	R	S	S	S	S	S	S	S	S	S	S	P	N
24	KN	KN18	R	2019	35	M	N	0	S	S	R	S	S	S	S	S	S	S	S	S	S	P	N
25	KN	KN19	U	2019	39	M	F	8	S	S	R	S	S	S	S	S	S	S	S	S	S	P	N
26	KN	KN21	U	2019	30	M	N	0	R	S	R	S	S	S	S	S	S	S	S	S	S	P	N
27	KN	KN23	U	2019	28	M	N	0	I	I	R	I	I	I	I	I	I	I	I	I	I	P	N
28	KN	KN24	U	2019	40	M	N	0	R	S	R	R	S	S	R	S	S	S	R	R	S	P	N
29	KN	KN25	U	2019	50	F	N	0	S	S	R	S	S	S	S	S	S	S	S	S	S	P	N
30	KN	KN26	U	2019	27	F	N	0	R	S	R	S	S	S	S	S	S	S	S	S	S	P	N
31	KN	KN27	SU	2019	27	F	N	0	S	S	S	S	S	S	S	S	S	S	S	S	S	P	N
32	KN	KN28	SU	2019	28	F	N	0	S	S	R	R	S	S	R	S	S	S	R	R	S	P	P
33	KN	KN29	U	2019	25	M	N	0	S	S	R	S	S	S	S	S	S	S	S	S	S	P	N
34	KN	KN30	U	2019	30	F	N	0	R	S	R	S	S	S	S	S	S	S	S	S	S	P	N
35	KN	KN31	U	2020	20	M	N	0	S	S	R	R	S	S	R	S	S	S	R	R	S	P	P
36	KN	KN32	U	2020	25	F	N	0	R	S	R	S	S	S	S	S	S	S	S	S	S	P	N
37	KN	KN33	SU	2020	28	M	N	0	R	S	R	S	S	S	S	S	S	S	S	S	S	P	N
38	KN	KN34	U	2020	28	M	UN	UN	S	R	S	S	S	S	S	S	S	S	S	S	S	P	N
39	KN	KN35	U	2020	6	F	N	0	R	S	R	S	S	S	S	S	S	S	S	S	S	E	N
40	KN	KN36	U	2020	35	M	N	0	S	S	R	S	S	S	S	S	S	S	S	S	S	P	N
41	KN	KN37	U	2020	69	F	N	0	R	S	S	S	S	S	R	S	S	S	R	R	S	P	N
42	KN	KN38	U	2020	36	M	F	6	S	S	S	S	S	S	S	S	S	S	S	S	S	P	N
43	KN	KN39	U	2020	40	F	N	0	S	S	R	S	S	S	S	S	S	S	S	S	S	P	N
44	KN	KN40	U	2020	22	F	N	0	R	S	R	S	S	S	S	S	S	S	S	S	S	P	UN
45	KN	KN41	SU	2020	18	M	F	8	S	S	R	S	S	S	S	S	S	S	S	S	S	P	N
46	KN	KN42	U	2020	29	M	N	0	R	S	R	S	S	S	S	S	S	S	S	S	S	P	N
47	KN	KN43	U	2020	30	M	R	4	R	S	R	S	S	S	S	S	S	S	S	S	S	P	N
48	KN	KN44	U	2020	30	M	N	0	R	S	R	S	S	S	S	S	S	S	S	S	S	P	N
49	KN	KN45	R	2020	35	M	N	0	S	S	R	S	S	S	S	S	S	S	S	S	S	P	N
50	KN	KN46	U	2020	39	M	F	8	S	S	R	S	S	S	S	S	S	S	S	S	S	P	N
51	KN	KN47	U	2020	30	M	N	0	R	S	R	S	S	S	S	S	S	S	S	S	S	P	N
52	KN	KN48	U	2020	37	M	N	0	S	S	S	S	S	S	S	S	S	S	S	S	S	P	N
53	KN	KN49	U	2020	28	M	N	0	I	I	R	I	I	I	I	I	I	I	I	I	I	P	N
54	KN	KN50	U	2020	40	M	N	0	R	S	R	R	S	S	R	S	S	S	R	R	S	P	N
55	KN	KN51	U	2020	50	F	N	0	S	S	R	S	S	S	S	S	S	S	S	S	S	P	N
56	KN	KN52	U	2020	27	F	N	0	R	S	R	S	S	S	S	S	S	S	S	S	S	P	N
57	KN	KN53	SU	2020	27	F	N	0	S	S	S	S	S	S	S	S	S	S	S	S	S	P	N
58	KN	KN55	U	2020	25	M	N	0	S	S	R	S	S	S	S	S	S	S	S	S	S	P	N
59	KN	KN56	U	2020	30	F	N	0	R	S	R	S	S	S	S	S	S	S	S	S	S	P	N
60	KN	KN57	U	2020	20	M	N	0	S	S	R	R	S	S	R	S	S	S	R	R	S	P	P
61	KN	KN58	U	2020	25	F	N	0	R	S	R	S	S	S	S	S	S	S	S	S	S	P	N
62	KN	KN59	SU	2020	28	M	N	0	R	S	R	S	S	S	S	S	S	S	S	S	S	P	N
63	KN	KN60	U	2020	28	M	N	0	I	I	R	I	I	I	I	I	I	I	I	I	I	P	N
64	KN	KN61	U	2020	40	M	N	0	R	S	R	R	S	S	R	S	S	S	R	R	S	P	N
65	KN	KN62	U	2020	50	F	N	0	S	S	R	S	S	S	S	S	S	S	S	S	S	P	N
66	KN	KN63	U	2020	27	F	N	0	R	S	R	S	S	S	S	S	S	S	S	S	S	P	N
67	KN	KN64	SU	2020	27	F	N	0	S	S	S	S	S	S	S	S	S	S	S	S	S	P	N
68	KN	KN65	SU	2020	28	F	N	0	S	S	R	R	S	S	R	S	S	S	R	R	S	P	P
69	KN	KN66	U	2020	25	M	N	0	S	S	R	S	S	S	S	S	S	S	S	S	S	P	N
70	KN	KN67	U	2020	30	F	N	0	R	S	R	S	S	S	S	S	S	S	S	S	S	P	N
71	KN	KN68	U	2020	20	M	N	0	S	S	R	R	S	S	R	S	S	S	R	R	S	P	P
72	KN	KN69	U	2020	25	F	N	0	R	S	R	S	S	S	S	S	S	S	S	S	S	P	N
73	KN	KN70	SU	2020	28	M	N	0	R	S	R	S	S	S	S	S	S	S	S	S	S	P	N
74	KT	KT51	SU	2021	51	M	N	0	R	S	R	S	S	S	S	S	S	S	S	S	S	P	UN
75	KT	KT57	U	2021	43	M	N	0	S	S	S	S	S	S	S	S	S	S	S	S	S	P	N
76	KT	KT81	U	2021	25	M	N	0	S	S	S	S	S	S	S	S	S	S	S	S	S	P	N
77	KT	KT489	SU	2021	48	M	N	0	R	S	S	S	S	S	S	S	S	S	S	S	S	P	UN
78	KT	KT497	U	2021	30	M	N	0	R	S	R	S	S	S	S	S	S	S	S	S	S	P	UN
79	KT	KT499	R	2021	25	M	N	0	S	S	S	S	S	S	S	S	S	S	S	S	S	P	N
80	KT	KT501	SU	2021	35	M	N	0	S	S	R	S	S	S	S	S	S	S	S	S	S	P	UN
81	KT	KT653	U	2021	23	M	N	0	S	S	S	S	S	S	S	S	S	S	S	S	S	P	N
82	KT	KT3	R	2021	29	M	N	0	S	S	R	S	S	S	S	S	S	S	S	S	S	P	N
83	KT	KT4	U	2020	29	M	N	0	R	S	R	S	S	S	S	S	S	S	S	S	S	P	N
84	KT	KT5	U	2020	30	M	R	4	R	S	R	S	S	S	S	S	S	S	S	S	S	P	N
85	KT	KT6	U	2020	30	M	N	0	R	S	R	S	S	S	S	S	S	S	S	S	S	P	N
86	KT	KT7	R	2020	35	M	N	0	S	S	R	S	S	S	S	S	S	S	S	S	S	P	N
87	KT	KT8	U	2020	39	M	F	8	S	S	R	S	S	S	S	S	S	S	S	S	S	P	N
88	KT	KT9	U	2020	30	M	N	0	R	S	R	S	S	S	S	S	S	S	S	S	S	P	N
89	KT	KT10	U	2020	37	M	N	0	S	S	S	S	S	S	S	S	S	S	S	S	S	P	N
90	JG	JG1	SU	2020	51	M	F	4	S	S	R	S	S	S	S	S	S	S	S	S	S	P	N
91	JG	JG2	R	2020	27	M	F	6	R	R	R	S	S	S	R	S	S	S	R	R	S	P	N
92	JG	JG4	R	2020	38	M	N	0	R	S	R	S	S	S	S	S	S	S	S	S	S	P	N
93	JG	JG5	SU	2020	38	F	N	0	R	S	R	S	S	S	S	S	S	S	S	S	S	P	P
94	JG	JG7	SU	2020	56	F	N	0	S	S	S	S	S	S	S	S	S	S	S	S	S	P	N
95	BN	BN128	R	2021	20	F	N	0	S	S	R	S	S	S	S	S	S	S	S	S	S	P	UN
96	BN	BN511	U	2021	37	M	N	0	S	S	R	S	S	S	S	S	S	S	S	S	S	P	N
97	BN	BN617	R	2021	45	M	N	0	S	S	R	R	S	S	R	S	S	S	R	R	S	P	N
98	BN	BN618	SU	2021	35	M	N	0	R	S	S	S	S	S	S	S	S	S	S	S	S	P	N
99	BN	BN619	R	2021	45	M	N	0	R	S	R	S	S	S	S	S	S	S	S	S	S	P	P
100	KB	KB605	SU	2021	18	M	N	0	R	S	R	S	S	S	S	S	S	S	S	S	S	P	P
101	KB	KB606	SU	2021	28	M	N	0	S	S	R	S	S	S	S	S	S	S	S	S	S	P	N
102	KB	KB1	R	2021	43	M	N	0	S	S	R	S	S	S	S	S	S	S	S	S	S	P	UN
103	KB	KB2	SR	2021	22	M	N	0	R	S	R	S	S	S	S	S	S	S	S	S	S	P	N
104	KB	KB3	SU	2021	40	M	N	0	S	S	R	S	S	S	S	S	S	S	S	S	S	P	UN
105	KB	KB4	R	2021	38	M	N	0	S	S	S	S	S	S	S	S	S	S	S	S	S	P	N
106	KB	KB5	SU	2021	25	M	N	0	R	S	R	S	S	S	S	S	S	S	S	S	S	P	N
107	KB	KB6	SU	2021	37	F	N	0	R	S	R	S	S	S	S	S	S	S	S	S	S	P	N
108	KB	KB7	R	2021	45	M	N	0	R	S	R	S	S	S	S	S	S	S	S	S	S	P	N
109	KB	KB8	R	2021	25	M	N	0	S	S	R	S	S	S	S	S	S	S	S	S	S	P	N
110	KB	KB9	R	2021	25	M	N	0	R	S	R	S	S	S	S	S	S	S	S	S	S	P	N
111	KB	KB10	R	2021	55	M	N	0	S	S	S	S	S	S	S	S	S	S	S	S	S	P	UN
112	KB	KB11	SU	2021	18	M	N	0	R	S	R	S	S	S	S	S	S	S	S	S	S	P	P
113	KB	KB12	SU	2021	28	M	N	0	R	S	R	S	S	S	S	S	S	S	S	S	S	P	N
114	KB	KB013	SU	2020	28	F	N	0	R	S	R	S	S	S	S	S	S	S	S	S	S	P	N
115	KB	KB014	U	2020	25	M	N	0	R	S	R	S	S	S	S	S	S	S	S	S	S	P	N
116	KB	KB015	U	2020	27	F	N	0	S	S	S	S	S	S	S	S	S	S	S	S	S	P	N
117	KB	KB016	SU	2020	27	F	N	0	S	S	R	I	I	I	I	I	I	I	I	I	S	P	N
118	KB	KB017	SU	2020	28	F	N	0	S	S	R	S	S	S	S	S	S	S	S	S	S	P	N
119	KB	KB018	U	2020	25	M	N	0	R	S	R	S	S	S	S	S	S	S	S	S	S	P	N
120	KB	KB019	U	2020	30	F	N	0	S	S	S	S	S	S	S	S	S	S	S	S	S	P	P
121	KB	KB020	U	2020	35	M	N	0	S	S	R	S	S	S	S	S	S	S	S	S	S	P	N
122	KB	KB021	U	2020	69	F	N	0	S	S	S	S	S	S	S	S	S	S	S	S	S	P	N
123	KB	KB287	U	2020	54	M	N	0	S	S	R	S	S	S	S	S	S	S	S	S	S	P	UN
124	YB	YB3	UN	2019	33	F	N	0	S	S	R	S	S	S	S	S	S	S	S	S	S	P	N
125	YB	YB4	UN	2019	19	M	N	0	S	S	R	S	S	S	S	S	S	S	S	S	S	P	N
126	NG	NGA01001	UN	UN	UN	UN	UN	UN	S	S	S	UN	UN	S	UN	UN	UN	UN	UN	UN	UN	UN	UN
127	NG	NGA02002	UN	UN	UN	UN	UN	UN	S	UN	S	UN	UN	WT	UN	UN	UN	UN	UN	UN	UN	UN	UN
128	NG	NGA02003	UN	UN	UN	UN	UN	UN	S	UN	S	UN	UN	WT	UN	UN	UN	UN	UN	UN	UN	UN	UN
129	NG	NGA02004	UN	UN	UN	UN	UN	UN	S	UN	S	UN	UN	WT	UN	UN	UN	UN	UN	UN	UN	UN	UN
130	NG	NGA02006	UN	UN	UN	UN	UN	UN	S	UN	S	UN	UN	WT	UN	UN	UN	UN	UN	UN	UN	UN	UN
131	NG	NGA02007	UN	UN	UN	UN	UN	UN	S	UN	S	UN	UN	WT	UN	UN	UN	UN	UN	UN	UN	UN	UN
132	FR	FXX01013	UN	2015	39	M	UN	0	S	S	S	S	UN	UN	UN	UN	UN	UN	UN	UN	UN	E	UN
133	FR	FXX01014	UN	2014	30	M	UN	0	S	S	S	S	UN	UN	UN	UN	UN	UN	UN	UN	UN	E	UN
134	FR	FXX01019	UN	2014	44	F	N	0	S	S	S	S	UN	UN	UN	UN	UN	UN	UN	UN	UN	E	UN
135	NG	NGA02023	UN	UN	UN	UN	UN	UN	UN	UN	UN	UN	UN	UN	UN	UN	UN	UN	UN	UN	UN	UN	UN
136	NG	NGA02025	UN	UN	UN	UN	UN	UN	UN	UN	UN	UN	UN	UN	UN	UN	UN	UN	UN	UN	UN	UN	UN
137	KB	KB286	U	2020	37	M	N	0	S	S	R	S	S	S	S	S	S	S	S	S	S	P	UN
138	KT	KT637	U	2020	28	M	N	0	S	S	S	S	S	S	S	S	S	S	S	S	S	P	N
139	KT	KT638	U	2020	31	M	N	0	S	S	S	S	S	S	S	S	S	S	S	S	S	P	N
140	KT	KT639	U	2020	43	M	N	0	R	S	S	S	S	S	S	S	S	S	S	S	S	P	UN
141	KN	KN99	U	2021	39	M	F	8	S	S	R	S	S	S	S	S	S	S	S	S	S	P	N
142	KN	KN71	U	2021	30	M	F	8	S	S	R	S	S	S	S	S	S	S	S	S	S	P	N
143	KN	KN72	U	2021	30	M	N	0	S	S	R	S	S	S	S	S	S	S	S	S	S	P	N
144	KN	KN73	U	2021	29	M	N	0	R	S	R	S	S	S	S	S	S	S	S	S	S	P	N
145	KN	KN74	U	2021	28	M	N	0	R	S	R	S	S	S	S	S	S	S	S	S	S	P	N
146	KN	KN75	U	2021	40	M	N	0	R	S	R	S	S	S	S	S	S	S	S	S	S	P	N
147	KN	KN76	U	2019	50	F	N	0	S	S	R	S	S	S	S	S	S	S	S	S	S	P	N
148	KN	KN77	U	2019	27	F	N	0	S	S	R	S	S	S	S	S	S	S	S	S	S	P	UN
149	KN	KN78	SU	2019	27	F	N	0	S	S	S	S	S	S	S	S	S	S	S	S	S	P	N
150	KN	KN79	U	2019	25	M	N	0	R	S	R	S	S	S	S	S	S	S	S	S	S	P	N
151	KN	KN131	U	2019	30	F	N	0	S	S	S	S	S	S	S	S	S	S	S	S	S	P	N
152	KN	KN134	U	2021	30	M	N	0	R	S	R	S	S	S	S	S	S	S	S	S	S	P	N
153	KN	KN135	U	2021	37	M	N	0	S	S	S	S	S	S	S	S	S	S	S	S	S	P	N
154	KN	KN144	U	2021	28	M	N	0	I	I	R	I	I	I	I	I	I	I	I	I	I	P	N
155	KN	KN158	U	2021	40	M	N	0	R	S	R	R	S	S	R	S	S	S	R	R	S	P	N
156	KN	KN159	U	2021	50	F	N	0	S	S	R	S	S	S	S	S	S	S	S	S	S	P	N
157	KN	KN162	U	2021	27	F	N	0	R	S	R	S	S	S	S	S	S	S	S	S	S	P	N
158	KN	KN166	SU	2021	27	F	N	0	S	S	S	S	S	S	S	S	S	S	S	S	S	P	N
159	KN	KN202	SU	2021	28	F	N	0	S	S	R	R	S	S	R	S	S	S	R	R	S	P	P
160	KN	KN215	U	2021	25	M	N	0	S	S	R	S	S	S	S	S	S	S	S	S	S	P	N
161	KN	KN266	U	2021	30	F	N	0	R	S	R	S	S	S	S	S	S	S	S	S	S	P	N
162	KN	KN300	U	2021	20	M	N	0	S	S	R	R	S	S	R	S	S	S	R	R	S	P	P
163	KN	KN301	U	2021	25	F	N	0	R	S	R	S	S	S	S	S	S	S	S	S	S	P	N
164	KN	KN303	SU	2021	28	M	N	0	R	S	R	S	S	S	S	S	S	S	S	S	S	P	N
165	KN	KN331	U	2021	35	M	N	0	S	S	S	S	S	S	S	S	S	S	S	S	S	P	N
								0	91	150	45	138	149	150	131	149	149	149	131	131	150
								0	68	4	118	14	0	0	18	0	0	0	18	18	0
								0	4	4	0	5	5	5	5	5	5	5	5	5	4
								10	2	7	2	8	11	5	11	11	11	11	11	11	11
														5

## Sheet: Patients Information
		Distribution of patient variables across the MTB Collection
	Variable	Category	Patient’s characteristics
	Gender	Male	106
		Female	51
		Unknown	8
	Age	18-45Years	142
		46-65Years	11
		≥66 years	4
		Unknown	8
	HIV status	Positive	12
		Negative	128
		Unknown	25
	Year Of collection	2014	2
		2015	1
		2019	32
		2020	70
		2021	52
		Unknown	8
	Case History	New	136
		Retreatment	4
		Follow-up	12
		Unknown	13
	Clinical Situation	Pulmonary	151
		Extra-Pulmonary	6
		Unknown	8
	Demography	Urban	104
		Semi Urban	31
		Semi Rural	1
		Rural	16
		Unknown	13

## Sheet: Abbreviations
	Abbreviations
	KN	Kano
	KT	Katsina
	JG	Jigawa
	BN	Borno
	KB	Kebbi
	YB	Yobe
	NGA	Nigeria
	FXX	France
	M	Male
	F	Female
	U	Urban
	R*	Rural
	SU	Sub-Urban
	SR	Sub-Rural
	F*	Follow up
	N	New
	UN	Unknown
	R	Resistant
	S	Sensitive
	I	Intermediate
