# Supplementary material for: Mycobacterium tuberculosis complex drug-resistance, phylogenetics, and evolution in Nigeria: Comparison with Ghana and Cameroon
Source: PLoS Negl Trop Dis. 2023 Oct 12;17(10):e0011619. doi: 10.1371/journal.pntd.0011619 (PMC10597489; doi:10.1371/journal.pntd.0011619)
Supplement: S2 Material — (XLSX) [file pntd.0011619.s002.xlsx]

## Sheet: Table 1
Supplementary Material 2: List of NCBI gathered SRAs accession n°, Bioprojects n° , ref IDs and Lineage assignation
sample ID	NCBI Accession n°	Run Accession n° or TB-Annotator n°	Lineage [4]	Lineage [1]	Lineage, this study	Location	NCBI bioproject n°	Noisy Spoligotype 43 spacers, reconstructed by TB-Annotator	Noisy Spoligotype 98 spacers, reconstructed by TB-Annotator
CUS0000019	SRR22419692	CUS0000019	5	511	5112232	Benin	PRJNA905483	nonnnnnooooonnnnnnnnoooonnnnnnnnnnnnooonnnn	nnonnnnnnnnnnnnnoooooonnnnnnnnoooonnnnnnnnnnnnnnnnoooooooooonnnnnnnnoooooooooooooooooooooooooooooo
		ERR4872214	122			Cameroon	PRJEB40777	nnnnnnnnonnnnnnnnnnnnnnnnnnnoooononnnnnonnn	nnnnnnnnnnnnnnnnnnonnnnnnnnnnnnnnnnnnnoooononnnonnnnnnnnnnnnnonnnnnnoooooooooooooooooooooooooooooo
		ERR4863406	221			Cameroon	PRJEB40777	oooooooooooooooooooooooooooooooooonnnnnnnnn	ooooooooooooooooooooooooooooooooooooooooooooonnnnnnnnoooooooonnnnnnnoooooooooooooooooooooooooooooo
		ERR4863405	4			Cameroon	PRJEB40777	nnononnnonnnnnnnnnonnnnnonnnnnnooonnnonnnnn	nnnoooooooononnoononnnnnnnnnonnnnnonnnnnnoooonnnnnnonoooooooonnnnnnnoooooooooooooooooooooooooooooo
		ERR4872053	4			Cameroon	PRJEB40777	nnnnonnnonnnnnnnnnnnnnooonnnnnnnoooonnnnnnn	nnnnooooooononnoononnnnnnnnnnnnnooonnnnnnnoooooooonnnoooooooonnnnnnnoooooooooooooooooooooooooooooo
		ERR4872056	41			Cameroon	PRJEB40777	nnnnnnnnonnnnnnnnonnnnnnooooooooooooooooooo	nnnnooooooonnnnoononnnnnnnnonnnnnnoooooooooooooooooooooooooooooooooooooooooooooooooooooooooooooooo
		ERR4872064	41			Cameroon	PRJEB40777	nnnnnnnnnnnnnnnnnonnnnnnoonoooooooooooooooo	nnnnooooooonnnnoonnnnnnnnnnonnnnnnoonooooooooooooooooooooooooooooooooooooooooooooooooooooooooooooo
		ERR4872082	41			Cameroon	PRJEB40777	nnonnnnnnnnnnnnnnonnnnnnooooooooooooooooooo	nnnoooooooonnnnoonnnnnnnnnnonnnnnnoooooooooooooooooooooooooooooooooooooooooooooooooooooooooooooooo
		ERR4872092	41			Cameroon	PRJEB40777	nnnnonnnnnnnnnnnnonnnnnnooooooooooooooooooo	nnnnooooooononnoonnnnnnnnnnonnnnnnoooooooooooooooooooooooooooooooooooooooooooooooooooooooooooooooo
		ERR4872098	41			Cameroon	PRJEB40777	nnononnnonnnnnnnnonnnnnnooooooooooooooooooo	nnnoooooooononnoononnnnnnnnonnnnnnoooooooooooooooooooooooooooooooooooooooooooooooooooooooooooooooo
		ERR4872100	41			Cameroon	PRJEB40777	nonnonnnonnnnnnnnnnnnnnnnnnnnnnnoooononnonn	nnonooooooononnoononnnnnnnnnnnnnnnnnnnnnnnoooooooononoooooooononnnnnoooooooooooooooooooooooooooooo
		ERR4872101	41			Cameroon	PRJEB40777	nnonnnnnnnnnnnnnnonnnnnnooooooooooooooooooo	nnnoooooooonnnnoonnnnnnnnnnonnnnnnoooooooooooooooooooooooooooooooooooooooooooooooooooooooooooooooo
		ERR4872106	41			Cameroon	PRJEB40777	nnonnnnnnnnnnnnnnonnnnnnooooooooooooooooooo	nnnoooooooonnnnoonnnnnnnnnnonnnnnnoooooooooooooooooooooooooooooooooooooooooooooooooooooooooooooooo
		ERR4872113	41			Cameroon	PRJEB40777	nnnnonnnnnnnnnnnnonnnnnnooooooooooooooooooo	nnnnooooooononnoonnnnnnnnnnonnnnnnoooooooooooooooooooooooooooooooooooooooooooooooooooooooooooooooo
		ERR4872120	41			Cameroon	PRJEB40777	nnononnnonnnnnnnnonnnnnnooooooooooooooooooo	nnnoooooooononnoononnnnnnnnonnnnnnoooooooooooooooooooooooooooooooooooooooooooooooooooooooooooooooo
		ERR4872121	41			Cameroon	PRJEB40777	nnnnonnnonnnnnnnnonnnnnnooooooooooooooooooo	nnnnooooooononnoononnnnnnnnonnnnnnoooooooooooooooooooooooooooooooooooooooooooooooooooooooooooooooo
		ERR4872124	41			Cameroon	PRJEB40777	nnononnnnnnnnnnnnonnnnnnooooooooooooooooooo	nnnoooooooononnoonnnnnnnnnnonnnnnnoooooooooooooooooooooooooooooooooooooooooooooooooooooooooooooooo
		ERR4872136	41			Cameroon	PRJEB40777	nnononnnonnnnnnononnnnnnnnnnnnonoooonnnnonn	nnnoooooooononnoononnnnnnononnnnnnnnnnnnonoooooooonnnoooooooononnnnnoooooooooooooooooooooooooooooo
		ERR4872137	41			Cameroon	PRJEB40777	noononnnonnnnnnononnnnnnonnnnnnnoooononnonn	nnooooooooononnoononnnnnnononnnnnnonnnnnnnoooooooononoooooooononnnnnoooooooooooooooooooooooooooooo
		ERR4872155	41			Cameroon	PRJEB40777	nnononnnonnnnnnnnonnnnnnooooooooooooooooooo	nnnoooooooononnoononnnnnnnnonnnnnnoooooooooooooooooooooooooooooooooooooooooooooooooooooooooooooooo
		ERR4872188	41			Cameroon	PRJEB40777	nnnnnnnnnnnnnnnnnonnnnnnooooooooooooooooooo	nnnnooooooonnnnoonnnnnnnnnnonnnnnnoooooooooooooooooooooooooooooooooooooooooooooooooooooooooooooooo
		ERR4872197	41			Cameroon	PRJEB40777	nnonnnnnnnnnnnnnnonnnnnnooooooooooooooooooo	nnnoooooooonnnnoonnnnnnnnnnonnnnnnoooooooooooooooooooooooooooooooooooooooooooooooooooooooooooooooo
		ERR4872219	41			Cameroon	PRJEB40777	nnnnnnnnnnnnnnnnnonnnnnnooooooooooooooooooo	nnnnooooooonnnnoonnnnnnnnnnonnnnnnoooooooooooooooooooooooooooooooooooooooooooooooooooooooooooooooo
		ERR4872221	41			Cameroon	PRJEB40777	nnonnnnnonnnnnnnnonnnnnnooooooooooooooooooo	nnnoooooooonnnnoononnnnnnnnonnnnnnoooooooooooooooooooooooooooooooooooooooooooooooooooooooooooooooo
		ERR4872222	41			Cameroon	PRJEB40777	nnnnonnnnnnnnnnnnnnnnnnnnnnnnnnnoooonnnnnnn	nnnnooooooononnoonnnnnnnnnnnnnnnnnnnnnnnnnoooooooonnnoooooooonnnnnnnoooooooooooooooooooooooooooooo
		ERR4872226	41			Cameroon	PRJEB40777	nnononnnonnnnnnnnonnnnnnooooooooooooooooooo	nnnoooooooononnoononnnnnnnnonnnnnnoooooooooooooooooooooooooooooooooooooooooooooooooooooooooooooooo
		ERR4872229	41			Cameroon	PRJEB40777	nnonnnnnnnnnnnnnnonnnnnnooooooooooooooooooo	nnnoooooooonnnnoonnnnnnnnnnonnnnnnoooooooooooooooooooooooooooooooooooooooooooooooooooooooooooooooo
		ERR4872237	41			Cameroon	PRJEB40777	nnnnnnnnnnnnnnnnnonnnnnnooooooooooooooooooo	nnnnooooooonnnnoonnnnnnnnnnonnnnnnoooooooooooooooooooooooooooooooooooooooooooooooooooooooooooooooo
		ERR4872246	41			Cameroon	PRJEB40777	nnononnnnnnnnnnnnonnnnnnooooooooooooooooooo	nnnoooooooononnoonnnnnnnnnnonnnnnnoooooooooooooooooooooooooooooooooooooooooooooooooooooooooooooooo
		ERR4872061	4111			Cameroon	PRJEB40777	nnonnnnnonnnnnnnnonnnnnnnnnnnnnnoooonooooon	nnnoooooooonnnnoononnnnnnnnonnnnnnnnnnnnnnoooooooonooooooooooooonnnnoooooooooooooooooooooooooooooo
		ERR4872067	4111			Cameroon	PRJEB40777	nnonnnnnonnnnnnnnonnnnnnnnnnonnnoooonnoooon	nnnoooooooonnnnoononnnnnnnnonnnnnnnnnnonnnoooooooonnoooooooooooonnnnoooooooooooooooooooooooooooooo
		ERR4872109	4111			Cameroon	PRJEB40777	nnonnnnnnnnnnnnnnonnnnnnnnnnnnnnoooonooooon	nnnoooooooonnnnoonnnnnnnnnnonnnnnnnnnnnnnnoooooooonooooooooooooonnnnoooooooooooooooooooooooooooooo
		ERR4872125	4111			Cameroon	PRJEB40777	nnonnnnnnnnnonnnnonnnnnnnnnnnnnnoooonnoooon	nnnoooooooonnnnoonnnnnonnnnonnnnnnnnnnnnnnoooooooonnoooooooooooonnnnoooooooooooooooooooooooooooooo
		ERR4872141	4111			Cameroon	PRJEB40777	nnonnnnnonnnnnnnnonnnnnnnnnnnnnnoooonnoooon	nnnoooooooonnnnoononnnnnnnnonnnnnnnnnnnnnnoooooooonnoooooooooooonnnnoooooooooooooooooooooooooooooo
		ERR4872182	4111			Cameroon	PRJEB40777	nnnnnnnnnnnnnnnnnonnnnnnnnnnnnnnoooonnoooon	nnnnooooooonnnnoonnnnnnnnnnonnnnnnnnnnnnnnoooooooonnoooooooooooonnnnoooooooooooooooooooooooooooooo
		ERR4872183	4111			Cameroon	PRJEB40777	nnnnnnnnnnnnnnnnnonnnnnnnnnnnnnnoooonnoooon	nnnnooooooonnnnoonnnnnnnnnnonnnnnnnnnnnnnnoooooooonnoooooooooooonnnnoooooooooooooooooooooooooooooo
		ERR4872185	4111			Cameroon	PRJEB40777	nnnnonnnnnnnnnnnnoonnnnnnnnnnnnnoooonnoooon	nnnnooooooononnoonnnnnnnnnnoonnnnnnnnnnnnnoooooooonnoooooooooooonnnnoooooooooooooooooooooooooooooo
		ERR4872213	4111			Cameroon	PRJEB40777	nnnnnnnnonnnnnnnnonnnnnnnnnnnnnnoooonnoooon	nnnnooooooonnnnoononnnnnnnnonnnnnnnnnnnnnnoooooooonnoooooooooooonnnnoooooooooooooooooooooooooooooo
		ERR4872218	4111			Cameroon	PRJEB40777	nnnnnnnnnnnnnnnnnonnnnnnnnnnnnnnoooonnoooon	nnnnooooooonnnnoonnnnnnnnnnonnnnnnnnnnnnnnoooooooonnoooooooooooonnnnoooooooooooooooooooooooooooooo
		ERR4872249	4111			Cameroon	PRJEB40777	nnonnnnnnnnnnnnnnonnnnnnnnnnnnnnoooonnoooon	nnnoooooooonnnnoonnnnnnnnnnonnnnnnnnnnnnnnoooooooonnoooooooooooonnnnoooooooooooooooooooooooooooooo
		ERR4872065	412			Cameroon	PRJEB40777	nnnnonnnnnnnnnnnnonnnnnnnnnnnnnnoooonoonnnn	nnnnooooooononnoonnnnnnnnnnonnnnnnnnnnnnnnoooooooonoooooooooonnnnnnnoooooooooooooooooooooooooooooo
		ERR4872070	4121			Cameroon	PRJEB40777	nnonnnnnnnnnnnnnnnnnnnnnnnnnnnnnoooonnnnnnn	nnnoooooooonnnnoonnnnnnnnnnnnnnnnnnnnnnnnnoooooooonnnoooooooonnnnnnnoooooooooooooooooooooooooooooo
		ERR4872079	4121			Cameroon	PRJEB40777	nnnnonnnonnnnnnnnnnnnnnnonnnnnnnoooonnnnono	nnnnooooooononnoononnnnnnnnnnnnnnnonnnnnnnoooooooonnnoooooooonononnnoooooooooooooooooooooooooooooo
		ERR4872105	4121			Cameroon	PRJEB40777	nnononnnnnnnnnnnnnnnnnnnnnnnnoonoooonnnnonn	nnnoooooooononnoonnnnnnnnnnnnnnnnnnnnnnoonoooooooonnnoooooooononnnnnoooooooooooooooooooooooooooooo
		ERR4872108	4121			Cameroon	PRJEB40777	nnonnnnnonnnnnnnnnnnnnnnnnnnnnnnoooonnnnonn	nnnoooooooonnnnoononnnnnnnnnnnnnnnnnnnnnnnoooooooonnnoooooooononnnnnoooooooooooooooooooooooooooooo
		ERR4872118	4121			Cameroon	PRJEB40777	nonnnnnnonnnnnnonnnnnnnnnnnnnnnnoooononnnnn	nnonooooooonnnnoononnnnnnonnnnnnnnnnnnnnnnoooooooononoooooooonnnnnnnoooooooooooooooooooooooooooooo
		ERR4872127	4121			Cameroon	PRJEB40777	nnononnnononnnnnnnnnnnnnnnnnnnnnoooonnnnnnn	nnnoooooooononnoonononnnnnnnnnnnnnnnnnnnnnoooooooonnnoooooooonnnnnnnoooooooooooooooooooooooooooooo
		ERR4872140	4121			Cameroon	PRJEB40777	nnnnnnnnnnnnnnnnnnnnnnnnnnnnnnnoooooooooooo	nnnnooooooonnnnoonnnnnnnnnnnnnnnnnnnnnnnnoooooooooooooooooooooooooonoooooooooooooooooooooooooooooo
		ERR4872169	4121			Cameroon	PRJEB40777	nnnnnnnnnnnnnnnnnnnnnnnnnnnnnnnnoooonnnnnnn	nnnnooooooonnnnoonnnnnnnnnnnnnnnnnnnnnnnnnoooooooonnnoooooooonnnnnnnoooooooooooooooooooooooooooooo
		ERR4872191	4121			Cameroon	PRJEB40777	nnnnnnnnnnnnnnnnnnnnnnnnnnnnnnnnoooonnoonnn	nnnnooooooonnnnoonnnnnnnnnnnnnnnnnnnnnnnnnoooooooonnoooooooooonnnnnnoooooooooooooooooooooooooooooo
		ERR4872192	4121			Cameroon	PRJEB40777	oooooooooooooooooooooooonoooooonoooonnnonnn	oooooooooooooooooooooooooooooooooonoooooonoooooooonnnooooooooonnnnnnoooooooooooooooooooooooooooooo
		ERR4872195	4121			Cameroon	PRJEB40777	nnnnonnnonnnnnnnnnnnnnnnnnnnnnnnoooonnnnonn	nnnnooooooononnoononnnnnnnnnnnnnnnnnnnnnnnoooooooonnnoooooooononnnnnoooooooooooooooooooooooooooooo
		ERR4872220	4121			Cameroon	PRJEB40777	nnonnnnnonnnnnnnnnnnnnnnnnnnnnnnoooonnnnnnn	nnnoooooooonnnnoononnnnnnnnnnnnnnnnnnnnnnnoooooooonnnoooooooonnnnnnnoooooooooooooooooooooooooooooo
		ERR4872223	4121			Cameroon	PRJEB40777	nnnnnnnnnnnnnnnnnnnnnnnnnnnnnnnoooooooooooo	nnnnooooooonnnnoonnnnnnnnnnnnnnnnnnnnnnnnoooooooooooooooooooooooooonoooooooooooooooooooooooooooooo
		ERR4872234	4121			Cameroon	PRJEB40777	nnononnoonnnnnnoononnnnnnnnonnnnoooonnnnnnn	nnnoooooooononnoooonnnnnnoononnnnnnnnonnnnoooooooonnnoooooooonnnnnnnoooooooooooooooooooooooooooooo
		ERR4872235	4121			Cameroon	PRJEB40777	nonnonnnononnnnnnonnnnnnonnnonnnoooonnnnnnn	nnonooooooononnoonononnnnnnonnnnnnonnnonnnoooooooonnnoooooooonnnnnnnoooooooooooooooooooooooooooooo
		ERR4872242	4121			Cameroon	PRJEB40777	nnononnnonnnnnnnnnnnnnnnnnnnnnnnoooonnnnnnn	nnnoooooooononnoononnnnnnnnnnnnnnnnnnnnnnnoooooooonnnoooooooonnnnnnnoooooooooooooooooooooooooooooo
		ERR4872248	4121			Cameroon	PRJEB40777	nnonnnnnnnnnnnnnnnnnnnnnnnnnnnnoooooooooooo	nnnoooooooonnnnoonnnnnnnnnnnnnnnnnnnnnnnnoooooooooooooooooooooooooonoooooooooooooooooooooooooooooo
		ERR4872254	4121			Cameroon	PRJEB40777	nnononnnnnnnnnnnnnnnnnnnnnnnnnnnoooonnnnnnn	nnnoooooooononnoonnnnnnnnnnnnnnnnnnnnnnnnnoooooooonnnoooooooonnnnnnnoooooooooooooooooooooooooooooo
		ERR4872255	4121			Cameroon	PRJEB40777	nnononnnnnnnnnnnnnnnnnnnnnnnnnnnoooonnnnnnn	nnnoooooooononnoonnnnnnnnnnnnnnnnnnnnnnnnnoooooooonnnoooooooonnnnnnnoooooooooooooooooooooooooooooo
		ERR4872081	422			Cameroon	PRJEB40777	nnnnnnnnnoooooooooonnnnnnnnnnnnnoooonnnnnnn	nnnnooooooonnnnoonnoooooooooonnnnnnnnnnnnnoooooooonnnoooooooonnnnnnnoooooooooooooooooooooooooooooo
		ERR4872146	422			Cameroon	PRJEB40777	nnnnnnnnooooooooooonnnnnnnnnnnnnoooonnnnnnn	nnnnooooooonnnnoonooooooooooonnnnnnnnnnnnnoooooooonnnoooooooonnnnnnnoooooooooooooooooooooooooooooo
		ERR4872103	433			Cameroon	PRJEB40777	nnnnnnnnnnnnnoooooooooonnnnnnnnnoooonnnnnnn	nnnnooooooonnnnoonnnnnnoooooooooonnnnnnnnnoooooooonnnoooooooonnnnnnnoooooooooooooooooooooooooooooo
		ERR4872057	4341			Cameroon	PRJEB40777	nnonnnnnnnnnnnnnnnnnooooonnnnnnnoooonnnnonn	nnnoooooooonnnnoonnnnnnnnnnnnnooooonnnnnnnoooooooonnnoooooooononnnnnoooooooooooooooooooooooooooooo
		ERR4872095	4341			Cameroon	PRJEB40777	nnononnnonnnonnnnnnnoooonnnonnnnoooonnnnonn	nnnoooooooononnoononnnonnnnnnnoooonnnonnnnoooooooonnnoooooooononnnnnoooooooooooooooooooooooooooooo
		ERR4872224	4341			Cameroon	PRJEB40777	nnononnnonnnnnnnnnnnoooonnnnnnnnoooononnnnn	nnnoooooooononnoononnnnnnnnnnnoooonnnnnnnnoooooooononoooooooonnnnnnnoooooooooooooooooooooooooooooo
		ERR4872244	4341			Cameroon	PRJEB40777	nnonnnnnonnnnnnonnnnoooonnnnnnnnoooonnnnnnn	nnnoooooooonnnnoononnnnnnonnnnoooonnnnnnnnoooooooonnnoooooooonnnnnnnoooooooooooooooooooooooooooooo
		ERR4872245	4341			Cameroon	PRJEB40777	nnononnnonnnnnnnnnnnooooonnnnnnnoooononnonn	nnnoooooooononnoononnnnnnnnnnnooooonnnnnnnoooooooononoooooooononnnnnoooooooooooooooooooooooooooooo
		ERR4872142	4342			Cameroon	PRJEB40777	nnonnnnnonnnnnnnnnnnoooonnnnnnnnoooonnnnnnn	nnnoooooooonnnnoononnnnnnnnnnnoooonnnnnnnnoooooooonnnoooooooonnnnnnnoooooooooooooooooooooooooooooo
		ERR4872055	461			Cameroon	PRJEB40777	nnnnonnnnnnnnnnnnnnnnnnnnnnnnnnnoooonnnonnn	nnnnooooooononnoonnnnnnnnnnnnnnnnnnnnnnnnnoooooooonnnooooooooonnnnnnoooooooooooooooooooooooooooooo
		ERR4872073	461			Cameroon	PRJEB40777	nnononnnnnnnnnnnnnnnnnnnnnnnnnnnoooonnnonnn	nnnoooooooononnoonnnnnnnnnnnnnnnnnnnnnnnnnoooooooonnnooooooooonnnnnnoooooooooooooooooooooooooooooo
		ERR4872075	461			Cameroon	PRJEB40777	nnonnnnnnnnnnnnnnnnnnnnnnnnonnnnoooonnnonnn	nnnoooooooonnnnoonnnnnnnnnnnnnnnnnnnnonnnnoooooooonnnooooooooonnnnnnoooooooooooooooooooooooooooooo
		ERR4872076	461			Cameroon	PRJEB40777	nnononnnnnnnnnnnnnnnnnnnnnnonnnnoooonnnonnn	nnnoooooooononnoonnnnnnnnnnnnnnnnnnnnonnnnoooooooonnnooooooooonnnnnnoooooooooooooooooooooooooooooo
		ERR4872078	461			Cameroon	PRJEB40777	nnnnonnnonnnnnnnnnnnnnnnnnnnnnnnoooonnnonnn	nnnnooooooononnoononnnnnnnnnnnnnnnnnnnnnnnoooooooonnnooooooooonnnnnnoooooooooooooooooooooooooooooo
		ERR4872097	461			Cameroon	PRJEB40777	nnonnnnnnnnnnnnnnnnnnnnnnnnnnnnnoooonnnonnn	nnnoooooooonnnnoonnnnnnnnnnnnnnnnnnnnnnnnnoooooooonnnooooooooonnnnnnoooooooooooooooooooooooooooooo
		ERR4872102	461			Cameroon	PRJEB40777	nnnnnnnnonnnnnnnnnnnnnnnnnnonnnnoooonnnoonn	nnnnooooooonnnnoononnnnnnnnnnnnnnnnnnonnnnoooooooonnnoooooooooonnnnnoooooooooooooooooooooooooooooo
		ERR4872122	461			Cameroon	PRJEB40777	nnonnnnnnnnnnnnnnnnnnnnnnnnonnnnoooonnnonnn	nnnoooooooonnnnoonnnnnnnnnnnnnnnnnnnnonnnnoooooooonnnooooooooonnnnnnoooooooooooooooooooooooooooooo
		ERR4872131	461			Cameroon	PRJEB40777	nnnnnnnnnnnnnnnnnnnnnnnnnnnonnnnoooonnnonnn	nnnnooooooonnnnoonnnnnnnnnnnnnnnnnnnnonnnnoooooooonnnooooooooonnnnnnoooooooooooooooooooooooooooooo
		ERR4872134	461			Cameroon	PRJEB40777	nnnnonnnnnnnnnnnnnnnnnnnnnnonnnnoooonnnonnn	nnnnooooooononnoonnnnnnnnnnnnnnnnnnnnonnnnoooooooonnnooooooooonnnnnnoooooooooooooooooooooooooooooo
		ERR4872143	461			Cameroon	PRJEB40777	nnnnonnnnnnnnnnnnnnnnnnnnnnnnnnnoooonnnoonn	nnnnooooooononnoonnnnnnnnnnnnnnnnnnnnnnnnnoooooooonnnoooooooooonnnnnoooooooooooooooooooooooooooooo
		ERR4872156	461			Cameroon	PRJEB40777	nnononnnnnnnnnnnnnnnnnnnnnnnnnnnoooonnnoonn	nnnoooooooononnoonnnnnnnnnnnnnnnnnnnnnnnnnoooooooonnnoooooooooonnnnnoooooooooooooooooooooooooooooo
		ERR4872161	461			Cameroon	PRJEB40777	nnonnnnnnnnnnnnnnnnnnnnnnnnonnnnoooonnnonnn	nnnoooooooonnnnoonnnnnnnnnnnnnnnnnnnnonnnnoooooooonnnooooooooonnnnnnoooooooooooooooooooooooooooooo
		ERR4872164	461			Cameroon	PRJEB40777	nnononnnnnnnnnnonnnnnnnnnnnonnnnoooonnnonnn	nnnoooooooononnoonnnnnnnnonnnnnnnnnnnonnnnoooooooonnnooooooooonnnnnnoooooooooooooooooooooooooooooo
		ERR4872166	461			Cameroon	PRJEB40777	nnnnonnnnnnnnnnnnnnnnnnnnnnonnnnoooonnnonnn	nnnnooooooononnoonnnnnnnnnnnnnnnnnnnnonnnnoooooooonnnooooooooonnnnnnoooooooooooooooooooooooooooooo
		ERR4872174	461			Cameroon	PRJEB40777	nnnnnnnnonnnnnnnnnnnnnnnnnnonnnnoooonnnoonn	nnnnnoooooonnnnnnnonnnnnnnnnnnnnnnnnnonnnnooooooonnnnoooooooooonnnnnoooooooooooooooooooooooooooooo
		ERR4872187	461			Cameroon	PRJEB40777	nnnnnnnnnnnnnnnnnnnnnnnnnnnonnnnoooonnnonnn	nnnnooooooonnnnoonnnnnnnnnnnnnnnnnnnnonnnnoooooooonnnooooooooonnnnnnoooooooooooooooooooooooooooooo
		ERR4872189	461			Cameroon	PRJEB40777	nnnnnnnnnnnnnnnnnnnnnnnnnnnonnnnoooonnnoonn	nnnnooooooonnnnoonnnnnnnnnnnnnnnnnnnnonnnnoooooooonnnoooooooooonnnnnoooooooooooooooooooooooooooooo
		ERR4872193	461			Cameroon	PRJEB40777	nnnnnnnnnnnnnnnnnnnnnnnnoooooonnoooonnnoonn	nnnnooooooonnnnoonnnnnnnnnnnnnnnnnoooooonnoooooooonnnoooooooooonnnnnoooooooooooooooooooooooooooooo
		ERR4872196	461			Cameroon	PRJEB40777	nnonnnnnnnnnnnnnnnnnnnnnnnnonnnnoooonnnonnn	nnnoooooooonnnnoonnnnnnnnnnnnnnnnnnnnonnnnoooooooonnnooooooooonnnnnnoooooooooooooooooooooooooooooo
		ERR4872207	461			Cameroon	PRJEB40777	nnonnnnnonnnnnnnnnnnnnnnnnnonnnnoooonnnonnn	nnnoooooooonnnnoononnnnnnnnnnnnnnnnnnonnnnoooooooonnnooooooooonnnnnnoooooooooooooooooooooooooooooo
		ERR4872216	461			Cameroon	PRJEB40777	nnnnnnnnnnnnnnnnnnnnnnnnnnnonnnnoooonnnonnn	nnnnooooooonnnnoonnnnnnnnnnnnnnnnnnnnonnnnoooooooonnnooooooooonnnnnnoooooooooooooooooooooooooooooo
		ERR4872243	461			Cameroon	PRJEB40777	nnnnnnnnonnnnnnnnnnnnnnnnnnnnnnnoooonnnoonn	nnnnooooooonnnnoononnnnnnnnnnnnnnnnnnnnnnnoooooooonnnoooooooooonnnnnoooooooooooooooooooooooooooooo
		ERR4872112	4612			Cameroon	PRJEB40777	nnonnnnnonnnnnnnnnnnnnnnnnnnnnnnoooonononnn	nnnoooooooonnnnoononnnnnnnnnnnnnnnnnnnnnnnoooooooononooooooooonnnnnnoooooooooooooooooooooooooooooo
		ERR4872128	4612			Cameroon	PRJEB40777	nnnnnnnnnnnnnnnnnnnnnnnnnnnnnnnnoooonnnonnn	nnnnooooooonnnnoonnnnnnnnnnnnnnnnnnnnnnnnnoooooooonnnooooooooonnnnnnoooooooooooooooooooooooooooooo
		ERR4872054	4622			Cameroon	PRJEB40777	nnononnnnnnnnnnnnnnnnnooonnnnnnnoooonnnnnnn	nnnoooooooononnoonnnnnnnnnnnnnnnooonnnnnnnoooooooonnnoooooooonnnnnnnoooooooooooooooooooooooooooooo
		ERR4872058	4622			Cameroon	PRJEB40777	nooooooooooooooonnnnnnooonnnnnnnoooonnnnnnn	nnoooooooooooooooooooooooonnnnnnooonnnnnnnoooooooonnnoooooooonnnnnnnoooooooooooooooooooooooooooooo
		ERR4872059	4622			Cameroon	PRJEB40777	noononnnonnnnnnnnnnnnnooonnnnnnnoooonnnnnnn	nnooooooooononnoononnnnnnnnnnnnnooonnnnnnnoooooooonnnoooooooonnnnnnnoooooooooooooooooooooooooooooo
		ERR4872062	4622		Cameroon		PRJEB40777	nnnnonnnonnnnnnnnnnnnnooonnnnnnnoooonnnnnnn	nnnnooooooononnoononnnnnnnnnnnnnooonnnnnnnoooooooonnnoooooooonnnnnnnoooooooooooooooooooooooooooooo
		ERR4872066	4622		Cameroon		PRJEB40777	noononnnonnnnnnnnnnnnnooonnnnnnnoooononnnnn	nnooooooooononnoononnnnnnnnnnnnnooonnnnnnnoooooooononoooooooonnnnnnnoooooooooooooooooooooooooooooo
		ERR4872068	4622		Cameroon		PRJEB40777	nnononnnonnnnnnnnnnnnnooonnnnnnnoooonnnnnnn	nnnoooooooononnoononnnnnnnnnnnnnooonnnnnnnoooooooonnnoooooooonnnnnnnoooooooooooooooooooooooooooooo
		ERR4872069	4622		Cameroon		PRJEB40777	nnonnnnnnnnnnnnnnnnnnnooonnnnnnooooononnonn	nnnoooooooonnnnoonnnnnnnnnnnnnnnooonnnnnnooooooooononoooooooononnnnnoooooooooooooooooooooooooooooo
		ERR4872071	4622		Cameroon		PRJEB40777	nnnnnnnnnnnnnnnnnnnnnnooonnnnnnnoooonnnnnnn	nnnnooooooonnnnoonnnnnnnnnnnnnnnooonnnnnnnoooooooonnnoooooooonnnnnnnoooooooooooooooooooooooooooooo
		ERR4872072	4622		Cameroon		PRJEB40777	nnonnnnnonnnnnnnnnnnnnooonnnnnnnoooonnnnnnn	nnnoooooooonnnnoononnnnnnnnnnnnnooonnnnnnnoooooooonnnoooooooonnnnnnnoooooooooooooooooooooooooooooo
		ERR4872074	4622		Cameroon		PRJEB40777	nooooooooooooooonnnnnnooonnnnnnnoooonnnnonn	nnoooooooooooooooooooooooonnnnnnooonnnnnnnoooooooonnnoooooooononnnnnoooooooooooooooooooooooooooooo
		ERR4872083	4622		Cameroon		PRJEB40777	nnononnnonnnnnnnnnnnnnooonnnnnnnoooononnonn	nnnoooooooononnoononnnnnnnnnnnnnooonnnnnnnoooooooononoooooooononnnnnoooooooooooooooooooooooooooooo
		ERR4872084	4622		Cameroon		PRJEB40777	nnnnonnnonnnonnnnonnnnooonnnnnnnoooonnnnnnn	nnnnooooooononnoononnnonnnnonnnnooonnnnnnnoooooooonnnoooooooonnnnnnnoooooooooooooooooooooooooooooo
		ERR4872085	4622		Cameroon		PRJEB40777	nooooooooooooooonnnnnnooonnnonnnoooononnonn	nnoooooooooooooooooooooooonnnnnnooonnnonnnoooooooononoooooooononnnnnoooooooooooooooooooooooooooooo
		ERR4872086	4622		Cameroon		PRJEB40777	nnnnnnnnnnnnnnnnnnnnnnooonnnnnnnoooonnnnonn	nnnnooooooonnnnoonnnnnnnnnnnnnnnooonnnnnnnoooooooonnnoooooooononnnnnoooooooooooooooooooooooooooooo
		ERR4872087	4622		Cameroon		PRJEB40777	nnononnnnnnnnnnnnnnnnnooonnnnnnnoooonnnnnnn	nnnoooooooononnoonnnnnnnnnnnnnnnooonnnnnnnoooooooonnnoooooooonnnnnnnoooooooooooooooooooooooooooooo
		ERR4872088	4622		Cameroon		PRJEB40777	nnnnonnnonnnnnnnnnnnnnooonnnnnnnoooonnnnonn	nnnnooooooononnoononnnnnnnnnnnnnooonnnnnnnoooooooonnnoooooooononnnnnoooooooooooooooooooooooooooooo
		ERR4872091	4622		Cameroon		PRJEB40777	nnonnnnnnnnnnnnnnnnnnnooonnnnnnnoooononnnnn	nnnoooooooonnnnoonnnnnnnnnnnnnnnooonnnnnnnoooooooononoooooooonnnnnnnoooooooooooooooooooooooooooooo
		ERR4872096	4622		Cameroon		PRJEB40777	nnononnnnnnnnnnnnnnnnnooonnnnnnnoooononnonn	nnnoooooooononnoonnnnnnnnnnnnnnnooonnnnnnnoooooooononoooooooononnnnnoooooooooooooooooooooooooooooo
		ERR4872099	4622		Cameroon		PRJEB40777	nnonnnnnnnnnnnnnnnnnnnooonnnnnnnoooonnnnnnn	nnnoooooooonnnnoonnnnnnnnnnnnnnnooonnnnnnnoooooooonnnoooooooonnnnnnnoooooooooooooooooooooooooooooo
		ERR4872104	4622		Cameroon		PRJEB40777	nnonnnnnonnnonnonnnnnnooonnnnnnnoooonnnnnnn	nnnoooooooonnnnoononnnonnonnnnnnooonnnnnnnoooooooonnnoooooooonnnnnnnoooooooooooooooooooooooooooooo
		ERR4872107	4622		Cameroon		PRJEB40777	nnononnnnnnnnnnnnnnnnnnoonnnnnnnoooononnonn	nnnoooooooononnoonnnnnnnnnnnnnnnnoonnnnnnnoooooooononoooooooononnnnnoooooooooooooooooooooooooooooo
		ERR4872110	4622		Cameroon		PRJEB40777	nnononnnnnnnnnnnnnnnnnooonnnnnnnoooonnnnonn	nnnoooooooononnoonnnnnnnnnnnnnnnooonnnnnnnoooooooonnnoooooooononnnnnoooooooooooooooooooooooooooooo
		ERR4872111	4622		Cameroon		PRJEB40777	nnnnnnnnnnnnnnnnnnnnnnooonnnnnnnoooononnnnn	nnnnooooooonnnnoonnnnnnnnnnnnnnnooonnnnnnnoooooooononoooooooonnnnnnnoooooooooooooooooooooooooooooo
		ERR4872114	4622		Cameroon		PRJEB40777	nooooooooooooooonnnnnnooonnnnnnnoooononnnnn	nnoooooooooooooooooooooooonnnnnnooonnnnnnnoooooooononoooooooonnnnnnnoooooooooooooooooooooooooooooo
		ERR4872115	4622		Cameroon		PRJEB40777	nnnnonnnnnnnnnnnnnnnnnooonnnnnnnoooonnnnonn	nnnnooooooononnoonnnnnnnnnnnnnnnooonnnnnnnoooooooonnnoooooooononnnnnoooooooooooooooooooooooooooooo
		ERR4872116	4622		Cameroon		PRJEB40777	nnononnnonnnnnnnnnnnnnooonnnnnnnoooonnnnonn	nnnoooooooononnoononnnnnnnnnnnnnooonnnnnnnoooooooonnnoooooooononnnnnoooooooooooooooooooooooooooooo
		ERR4872117	4622		Cameroon		PRJEB40777	nonnnnnnnnnnnnnnnnnnnnooonnnonnnoooononnnnn	nnonooooooonnnnoonnnnnnnnnnnnnnnooonnnonnnoooooooononoooooooonnnnnnnoooooooooooooooooooooooooooooo
		ERR4872119	4622		Cameroon		PRJEB40777	nnonnnnnnnnnnnnnnnnnnnooonnnnnnnoooonnnnonn	nnnoooooooonnnnoonnnnnnnnnnnnnnnooonnnnnnnoooooooonnnoooooooononnnnnnooooooooooooooooooooooooooooo
		ERR4872126	4622		Cameroon		PRJEB40777	nnononnnonnnnnnnnnnnnnooonnnnnnnoooonnnnnon	nnnoooooooononnoononnnnnnnnnnnnnooonnnnnnnoooooooonnnoooooooonnonnnnoooooooooooooooooooooooooooooo
		ERR4872129	4622		Cameroon		PRJEB40777	nnnnonnnnnnnnnnnnnnnnnooonnnnnnnoooonnnnonn	nnnnooooooononnoonnnnnnnnnnnnnnnooonnnnnnnoooooooonnnoooooooononnnnnoooooooooooooooooooooooooooooo
		ERR4872130	4622		Cameroon		PRJEB40777	nooooooooooooooonnnnnnooonnnnnnnoooonnnnonn	nnoooooooooooooooooooooooonnnnnnooonnnnnnnoooooooonnnoooooooononnnnnoooooooooooooooooooooooooooooo
		ERR4872133	4622		Cameroon		PRJEB40777	nnonnnnnonnnnnnnnnnnnnooonnnnnnnoooononnonn	nnnoooooooonnnnoononnnnnnnnnnnnnooonnnnnnnoooooooononoooooooononnnnnoooooooooooooooooooooooooooooo
		ERR4872139	4622		Cameroon		PRJEB40777	nnnnnnnnonnnnnnnnnnnnnooonnnnnnnoooononnnnn	nnnnooooooonnnnoononnnnnnnnnnnnnooonnnnnnnoooooooononoooooooonnnnnnnoooooooooooooooooooooooooooooo
		ERR4872144	4622		Cameroon		PRJEB40777	nnnnnnnnnnnnnnnnnnnnnnooonnnnnnnoooonnnnnnn	nnnnooooooonnnnoonnnnnnnnnnnnnnnooonnnnnnnoooooooonnnoooooooonnnnnnnoooooooooooooooooooooooooooooo
		ERR4872147	4622		Cameroon		PRJEB40777	nnonnnnnoonnnnnnnnnnnnooonnonnnnoooononnnnn	nnnoooooooonnnnoonoonnnnnnnnnnnnooonnonnnnoooooooononoooooooonnnnnnnoooooooooooooooooooooooooooooo
		ERR4872148	4622		Cameroon		PRJEB40777	noononnnnnnnnnnonnnnnnooonnnnnnnoooonnnnonn	nnooooooooononnoonnnnnnnnonnnnnnooonnnnnnnoooooooonnnoooooooononnnnnoooooooooooooooooooooooooooooo
		ERR4872149	4622		Cameroon		PRJEB40777	nnononnnnnnnnnnnnnnnnnooonnnnnnnoooonnnnnnn	nnnoooooooononnoonnnnnnnnnnnnnnnooonnnnnnnoooooooonnnoooooooonnnnnnnoooooooooooooooooooooooooooooo
		ERR4872150	4622		Cameroon		PRJEB40777	nnonoooooooooooooonnnnooonnnnnnnoooononnnnn	nnnoooooooonoooooooooooooooonnnnooonnnnnnnoooooooononoooooooonnnnnnnoooooooooooooooooooooooooooooo
		ERR4872152	4622		Cameroon		PRJEB40777	nnonnnnnonnnnnnnnnnnnnooonnnnnnnoooonnnnonn	nnnoooooooonnnnoononnnnnnnnnnnnnooonnnnnnnoooooooonnnoooooooononnnnnoooooooooooooooooooooooooooooo
		ERR4872153	4622		Cameroon		PRJEB40777	nnonnnnnonnnnnnnnnnnnnooonnnnnnnoooonnnnonn	nnnoooooooonnnnoononnnnnnnnnnnnnooonnnnnnnoooooooonnnoooooooononnnnnoooooooooooooooooooooooooooooo
		ERR4872154	4622		Cameroon		PRJEB40777	nnnnnnnnnnnnnnnnnnnnnnooonnnnnnnoooononnnnn	nnnnooooooonnnnoonnnnnnnnnnnnnnnooonnnnnnnoooooooononoooooooonnnnnnnoooooooooooooooooooooooooooooo
		ERR4872158	4622		Cameroon		PRJEB40777	nnononnnonnnnnnnnnnnnnooonnnnnnnoooononnnnn	nnnoooooooononnoononnnnnnnnnnnnnooonnnnnnnoooooooononoooooooonnnnnnnoooooooooooooooooooooooooooooo
		ERR4872159	4622		Cameroon		PRJEB40777	nnnnnnnnnnnnnnnnnnnnnnooonnnnnnnoooonnnnnnn	nnnnooooooonnnnoonnnnnnnnnnnnnnnooonnnnnnnoooooooonnnoooooooonnnnnnnoooooooooooooooooooooooooooooo
		ERR4872162	4622		Cameroon		PRJEB40777	noononnnonnnnnnononnnnooonnnonnnoooononnonn	nnooooooooononnoononnnnnnononnnnooonnnonnnoooooooononoooooooononnnnnoooooooooooooooooooooooooooooo
		ERR4872163	4622		Cameroon		PRJEB40777	nnononnnonnnnnnnnnnnnoooonnnonnnoooonnnnonn	nnnoooooooononnoononnnnnnnnnnnnoooonnnonnnoooooooonnnoooooooononnnnnoooooooooooooooooooooooooooooo
		ERR4872170	4622		Cameroon		PRJEB40777	nnonnnnnnnnnnnnnnnnnnnooonnnnnnnoooonnnnonn	nnnoooooooonnnnoonnnnnnnnnnnnnnnooonnnnnnnoooooooonnnoooooooononnnnnoooooooooooooooooooooooooooooo
		ERR4872172	4622		Cameroon		PRJEB40777	nnononnnnnnnnnnnnnnnnnooonnnnnnnoooononnonn	nnnoooooooononnoonnnnnnnnnnnnnnnooonnnnnnnoooooooononoooooooononnnnnoooooooooooooooooooooooooooooo
		ERR4872173	4622		Cameroon		PRJEB40777	nnnnnnnnnnnnnnnnnnnnnnooonnnnnnnoooononnnnn	nnnnooooooonnnnoonnnnnnnnnnnnnnnooonnnnnnnoooooooononoooooooonnnnnnnoooooooooooooooooooooooooooooo
		ERR4872176	4622		Cameroon		PRJEB40777	nnonnnnnonnnnnnnnnnnnnooonnnnnnnoooonnnnnnn	nnnoooooooonnnnoononnnnnnnnnnnnnooonnnnnnnoooooooonnnoooooooonnnnnnnoooooooooooooooooooooooooooooo
		ERR4872177	4622		Cameroon		PRJEB40777	nnononnnnnnnnnnnnnnnnnooonnnnnnnoooononnonn	nnnoooooooononnoonnnnnnnnnnnnnnnooonnnnnnnoooooooononoooooooononnnnnoooooooooooooooooooooooooooooo
		ERR4872178	4622		Cameroon		PRJEB40777	nnnnnnnnnnnnnnnnnnnnnnooonnnnnnnoooonnnnnnn	nnnnooooooonnnnoonnnnnnnnnnnnnnnooonnnnnnnoooooooonnnoooooooonnnnnnnoooooooooooooooooooooooooooooo
		ERR4872179	4622		Cameroon		PRJEB40777	nnnnnnnnnnnnnnnnnnnnnnooonnnnnnnoooonnnnnnn	nnnnooooooonnnnoonnnnnnnnnnnnnnnooonnnnnnnoooooooonnnoooooooonnnnnnnoooooooooooooooooooooooooooooo
		ERR4872180	4622		Cameroon		PRJEB40777	nnnnnnnnnnnnnnnnnnnnnnooonnnnnnnoooonnnnnnn	nnnnooooooonnnnoonnnnnnnnnnnnnnnooonnnnnnnoooooooonnnoooooooonnnnnnnoooooooooooooooooooooooooooooo
		ERR4872181	4622		Cameroon		PRJEB40777	nnnnnnnnnnnnnnnnnnnnnnooonnnnnnnoooonnnnnnn	nnnnooooooonnnnoonnnnnnnnnnnnnnnooonnnnnnnoooooooonnnoooooooonnnnnnnoooooooooooooooooooooooooooooo
		ERR4872184	4622		Cameroon		PRJEB40777	nooooooooooooooonnnnnnooonnnnnnnoooononnnnn	nnoooooooooooooooooooooooonnnnnnooonnnnnnnoooooooononoooooooonnnnnnnoooooooooooooooooooooooooooooo
		ERR4872186	4622		Cameroon		PRJEB40777	nnnnnnnnnnnnnnnnnnnnnnooonnnnnnnoooononnnnn	nnnnooooooonnnnoonnnnnnnnnnnnnnnooonnnnnnnoooooooononoooooooonnnnnnnoooooooooooooooooooooooooooooo
		ERR4872190	4622		Cameroon		PRJEB40777	nnnnonnnnnnnnnnnnnnnnnooonnnnnnnoooononnonn	nnnnooooooononnoonnnnnnnnnnnnnnnooonnnnnnnoooooooononoooooooononnnnnoooooooooooooooooooooooooooooo
		ERR4872198	4622		Cameroon		PRJEB40777	nnononnnnnnnnnnnnnnnnnooonnnnnnnoooononnonn	nnnoooooooononnoonnnnnnnnnnnnnnnooonnnnnnnoooooooononoooooooononnnnnoooooooooooooooooooooooooooooo
		ERR4872204	4622		Cameroon		PRJEB40777	nooooooooooooooonnnnnnooonnnnnnnoooononnnnn	nnoooooooooooooooooooooooonnnnnnooonnnnnnnoooooooononoooooooonnnnnnnoooooooooooooooooooooooooooooo
		ERR4872205	4622		Cameroon		PRJEB40777	nooooooooooooooonnnnnnooonnnnnnnoooononnonn	nnoooooooooooooooooooooooonnnnnnooonnnnnnnoooooooononoooooooononnnnnoooooooooooooooooooooooooooooo
		ERR4872206	4622		Cameroon		PRJEB40777	nooooooooooooooonnnnnnooonnnnnnnoooonnnnonn	nnoooooooooooooooooooooooonnnnnnooonnnnnnnoooooooonnnoooooooononnnnnoooooooooooooooooooooooooooooo
		ERR4872208	4622		Cameroon		PRJEB40777	nnonnnnnonnnnnnnnnnnnnooonnnnnnnoooononnonn	nnnoooooooonnnnoononnnnnnnnnnnnnooonnnnnnnoooooooononoooooooononnnnnoooooooooooooooooooooooooooooo
		ERR4872209	4622		Cameroon		PRJEB40777	nnonnnnnonnnnnnnnnnnnnooonnonnnnoooonnnnonn	nnnoooooooonnnnoononnnnnnnnnnnnnooonnonnnnoooooooonnnoooooooononnnnnoooooooooooooooooooooooooooooo
		ERR4872211	4622		Cameroon		PRJEB40777	nnnnnnnnnnnnnnnnnnnnnnooonnnnnnnoooononnnnn	nnnnooooooonnnnoonnnnnnnnnnnnnnnooonnnnnnnoooooooononoooooooonnnnnnnoooooooooooooooooooooooooooooo
		ERR4872212	4622		Cameroon		PRJEB40777	nnonnnnnnnnnonnnnnnnnnooonnnnnnnoooonnnnnnn	nnnoooooooonnnnoonnnnnonnnnnnnnnooonnnnnnnoooooooonnnoooooooonnnnnnnoooooooooooooooooooooooooooooo
		ERR4872215	4622		Cameroon		PRJEB40777	nnnnnnnnnnnnnnnnnnnnnnooonnnnnnnoooonnnnnnn	nnnnooooooonnnnoonnnnnnnnnnnnnnnooonnnnnnnoooooooonnnoooooooonnnnnnnoooooooooooooooooooooooooooooo
		ERR4872217	4622		Cameroon		PRJEB40777	nnnnnnnnnnnnnnnnnnnnnnooonnnnnnnoooonnnnonn	nnnnooooooonnnnoonnnnnnnnnnnnnnnooonnnnnnnoooooooonnnoooooooononnnnnoooooooooooooooooooooooooooooo
		ERR4872225	4622		Cameroon		PRJEB40777	nooooooooooooooonnnnnnooonnnnnnnoooonnnnnnn	nnoooooooooooooooooooooooonnnnnnooonnnnnnnoooooooonnnoooooooonnnnnnnoooooooooooooooooooooooooooooo
		ERR4872227	4622		Cameroon		PRJEB40777	nnnnnnnnnnnnnnnonnnnnnooonnnnnnnoooonnnnonn	nnnnooooooonnnnoonnnnnnnnonnnnnnooonnnnnnnoooooooonnnoooooooononnnnnoooooooooooooooooooooooooooooo
		ERR4872228	4622		Cameroon		PRJEB40777	nnnnnnnnnnnnnnnnnnnnnnooonnnnnnnoooonnnnnnn	nnnnooooooonnnnoonnnnnnnnnnnnnnnooonnnnnnnoooooooonnnoooooooonnnnnnnoooooooooooooooooooooooooooooo
		ERR4872230	4622		Cameroon		PRJEB40777	nooooooooooooooonnonnnooonnnnnnnoooononnnnn	nnoooooooooooooooooooooooonnonnnooonnnnnnnoooooooononoooooooonnnnnnnoooooooooooooooooooooooooooooo
		ERR4872232	4622		Cameroon		PRJEB40777	nnonnnnnonnnnnnnnnnnnnooonnnnnnnoooonnnnnnn	nnnoooooooonnnnoononnnnnnnnnnnnnooonnnnnnnoooooooonnnoooooooonnnnnnnoooooooooooooooooooooooooooooo
		ERR4872236	4622		Cameroon		PRJEB40777	nnnnnnnnnnnnnnnnnnnnnnooonnnnnnnoooononnonn	nnnnooooooonnnnoonnnnnnnnnnnnnnnooonnnnnnnoooooooononoooooooononnnnnoooooooooooooooooooooooooooooo
		ERR4872238	4622		Cameroon		PRJEB40777	nnononnnnnnnnnnonnnnnnooonnnonnnoooononnonn	nnnoooooooononnoonnnnnnnnonnnnnnooonnnonnnoooooooononoooooooononnnnnoooooooooooooooooooooooooooooo
		ERR4872239	4622		Cameroon		PRJEB40777	nooooooooooooooonnnnnnooonnnnnnnoooonnnnnnn	nnoooooooooooooooooooooooonnnnnnooonnnnnnnoooooooonnnoooooooonnnnnnnoooooooooooooooooooooooooooooo
		ERR4872240	4622		Cameroon		PRJEB40777	nnnnnnnnonnnnnnnnnnnnnooonnnnnnnoooonnnnnnn	nnnnooooooonnnnoononnnnnnnnnnnnnooonnnnnnnoooooooonnnoooooooonnnnnnnoooooooooooooooooooooooooooooo
		ERR4872241	4622		Cameroon		PRJEB40777	nnnnnnnnnnnnnnnnnnnnnnooonnnnnnnoooonnnnnnn	nnnnooooooonnnnoonnnnnnnnnnnnnnnooonnnnnnnoooooooonnnoooooooonnnnnnnoooooooooooooooooooooooooooooo
		ERR4872252	4622		Cameroon		PRJEB40777	nnnnonnnonnnnnnnnnnnnnooonnnnnnooooonnnnnnn	nnnnooooooononnoononnnnnnnnnnnnnooonnnnnnooooooooonnnoooooooonnnnnnnoooooooooooooooooooooooooooooo
		ERR4872253	4622		Cameroon		PRJEB40777	nnnnnnnnonnnnnnnnnnnnnooonnonnnnoooonnnnonn	nnnnooooooonnnnoononnnnnnnnnnnnnooonnonnnnoooooooonnnoooooooononnnnnoooooooooooooooooooooooooooooo
		ERR4872256	4622		Cameroon		PRJEB40777	nnnnnnnnnnnnnnnnnnnnnnooonnnnnnnoooononnonn	nnnnooooooonnnnoonnnnnnnnnnnnnnnooonnnnnnnoooooooononoooooooononnnnnoooooooooooooooooooooooooooooo
		ERR4872052	48		Cameroon		PRJEB40777	nnonnnnnnnnnnnnnnnnnnnnnnnnnnnnnoooonnnnnnn	nnnoooooooonnnnoonnnnnnnnnnnnnnnnnnnnnnnnnoooooooonnnoooooooonnnnnnnoooooooooooooooooooooooooooooo
		ERR4872080	48		Cameroon		PRJEB40777	nnonnnnnonnnnnnnnnnnnnnnnnnnnnnnoooononoonn	nnnoooooooonnnnoononnnnnnnnnnnnnnnnnnnnnnnoooooooononoooooooooonnnnnoooooooooooooooooooooooooooooo
		ERR4872145	48		Cameroon		PRJEB40777	nnonnnnnonnnnnnnnnnnnnnnnnnnnnnnoooonnnonnn	nnnoooooooonnnnoononnnnnnnnnnnnnnnnnnnnnnnoooooooonnnooooooooonnnnnnoooooooooooooooooooooooooooooo
		ERR4872151	48		Cameroon		PRJEB40777	nnononnnnnnnnnnnnnnnnnnnnnnnnnnnoooonononnn	nnnoooooooononnoonnnnnnnnnnnnnnnnnnnnnnnnnoooooooononooooooooonnnnnnoooooooooooooooooooooooooooooo
		ERR4872160	48		Cameroon		PRJEB40777	onnnnnnnnnnnnnnnnnnnnnnnnnnnnnnnoooononoonn	nonnooooooonnnnoonnnnnnnnnnnnnnnnnnnnnnnnnoooooooononoooooooooonnnnnoooooooooooooooooooooooooooooo
		ERR4872165	48		Cameroon		PRJEB40777	nnnnonnnnnnnnnnnnnnnnnnnnnnnnnnnoooonnnonnn	nnnnooooooononnoonnnnnnnnnnnnnnnnnnnnnnnnnoooooooonnnooooooooonnnnnnoooooooooooooooooooooooooooooo
		ERR4872175	48		Cameroon		PRJEB40777	nnnnnnnnonnnnnnnnnnnnnnnnnnnnnnnoooononoonn	nnnnooooooonnnnoononnnnnnnnnnnnnnnnnnnnnnnoooooooononoooooooooonnnnnoooooooooooooooooooooooooooooo
		ERR4872194	48		Cameroon		PRJEB40777	nnnnonnnnnnnnnnnnnnnnnnnnnnnnnnnoooonnnonnn	nnnnooooooononnoonnnnnnnnnnnnnnnnnnnnnnnnnoooooooonnnooooooooonnnnnnoooooooooooooooooooooooooooooo
		ERR4872199	48		Cameroon		PRJEB40777	nnnnnnnnnnnnnnnnnnnnnnnnnnnnnnnnoooonnnnnnn	nnnnooooooonnnnoonnnnnnnnnnnnnnnnnnnnnnnnnoooooooonnnoooooooonnnnnnnoooooooooooooooooooooooooooooo
		ERR4872210	48		Cameroon		PRJEB40777	nnononnnonnnnnnnnnnnnnnnonnnnnnnoooonnnonnn	nnnoooooooononnoononnnnnnnnnnnnnnnonnnnnnnoooooooonnnooooooooonnnnnnoooooooooooooooooooooooooooooo
		ERR4872247	48		Cameroon		PRJEB40777	nnnnonnnnnnnnnnnnnnnnnnnonnnnnnnoooononnnnn	nnnnooooooononnoonnnnnnnnnnnnnnnnnonnnnnnnoooooooononoooooooonnnnnnnoooooooooooooooooooooooooooooo
		ERR4872132	49		Cameroon		PRJEB40777	nnnnonnnonnnoooonnnooooooooooooooooooonnooo	nnnnooooooononnoononnnoooonnnooooooooooooooooooooooonoooooooonoooonnoooooooooooooooooooooooooooooo
		CUS0000101	5	511	5112232 Cameroon		PRJNA905483	nnonnnnooooonnnnnnnnoooonnonnnnnonnnooonnon	nnnonnnnnnnnnnnnnooooonnnnnnnnoooonnonnnnnonnnnnonoooooooooonnnonnnnoooooooooooooooooooooooooooooo
		ERR4872077	5	52	5221 Cameroon		PRJEB40777	nnnnonnooooonnnnnnnnnnnnoooooooonnnnnoononn	nnnnnnnnnnnnonnnnooooonnnnnnnnnnnnoooooooonnnnnnonnooooooooonnonnnnnoooooooooooooooooooooooooooooo
		ERR4872089	5	52	5221 Cameroon		PRJEB40777	noonnnnooooonnnnnnnnnnnnoooooooonnnnooononn	nnoonnnnnnnnnnnnnooooonnnnnnnnnnnnoooooooonnnnnnonoooooooooonnonnnnnoooooooooooooooooooooooooooooo
		ERR4872090	5	52	5221 Cameroon		PRJEB40777	nnonnnnooooonnnnnnnnnnnnoooooooonnnnooononn	nnnononnnnnnnnnnnooooonnnnnnnnnnnnoooooooonnnnnonnoooooooooonnonnnnnoooooooooooooooooooooooooooooo
		ERR4872093	5	52	5221 Cameroon		PRJEB40777	nnonnnnooooonnnnnnnnnnnnoooooooonnnnooonnnn	nnnonnnnnnnnnnnnnooooonnnnnnnnnnnnoooooooonnnnnnnnoooooooooonnnnnnnnoooooooooooooooooooooooooooooo
		ERR4872094	5	52	5221 Cameroon		PRJEB40777	nnonnnnooooonnnnnnnnnnnnoooooooonnnnooonnnn	nnnonnnnnnnnnnnnnooooonnnnnnnnnnnnoooooooonnnnnnonoooooooooonnnnnnnnoooooooooooooooooooooooooooooo
		ERR4872123	5	52	5221 Cameroon		PRJEB40777	nnnnnnnooooonnnnnnnnnnnnoooooooonnnnooonnnn	nnnnnnnnnnnnnnnnnooooonnnnnnnnnnnnoooooooonnnnnnnnoooooooooonnnnnnnnoooooooooooooooooooooooooooooo
		ERR4872135	5	52	5221 Cameroon		PRJEB40777	nnnnnnnooooonnnnnnnnoooonnnnnnnnnnnnooononn	nnnnnonnnnnnnnnnnooooonnnnnnnnoooonnnnnnnnnnnnnnnooooooooooonnonnnnnoooooooooooooooooooooooooooooo
		ERR4872138	5	52	5221 Cameroon		PRJEB40777	nnnnonnooooonnnnnnnnnnnnoooooooonnnnooonnnn	nnnnnnnnnnnnonnnnooooonnnnnnnnnnnnoooooooonnnnnnnnoooooooooonnnnnnnnoooooooooooooooooooooooooooooo
		ERR4872157	5	52	5221 Cameroon		PRJEB40777	nnnnnnnooooonnnnnnnnnnnnoooooooonnnnooonnnn	nnnnnonnnnnnnnnnnooooonnnnnnnnnnnnoooooooonnnnnnnnoooooooooonnnnnnnnoooooooooooooooooooooooooooooo
		ERR4872167	5	52	5221 Cameroon		PRJEB40777	nnnnonnooooonnnnnnnnnnnnoooooooonnnnooonnnn	nnnnnnnnnnnnonnnnooooonnnnnnnnnnnnoooooooonnnnnnnnoooooooooonnnnnnnnoooooooooooooooooooooooooooooo
		ERR4872171	5	52	5221 Cameroon		PRJEB40777	nnnnnnnooooonnnnnnnnnnnnoooooooonnnnooonnnn	nnnnnnnnnnnnnnnnnooooonnnnnnnnnnnnoooooooonnnnnnonoooooooooonnnnnnnnoooooooooooooooooooooooooooooo
		ERR4872200	5	52	5221	Cameroon	PRJEB40777	nnnnonooonnnnnnnnnnnnnnnnnnnnnonnnnnooononn	onnnnnnnnnnnononnoonnnnnnnnnnnnnnnnnnnnnonnnnnnnnnoooooooooonnonnnnnoooooooooooooooooooooooooooooo
		ERR4872233	5	52	5221	Cameroon	PRJEB40777	noononnooooonnnnnnnnnnnnoooooooonnnnooononn	nnoonoonnnnnonnnnooooonnnnnnnnnnnnoooooooonnnnnnonoooooooooonnonnnnnoooooooooooooooooooooooooooooo
		ERR4872250	5	511	5112232	Cameroon	PRJEB40777	nnononnooooonnnnnnnnoooonnonnnnnonnnooonnnn	nnnononnnnnnonnnnooooonnnnnnnnoooonnonnnnnonnnnnnnoooooooooonnnnnnnnoooooooooooooooooooooooooooooo
		ERR4872251	5	511	5112232	Cameroon	PRJEB40777	nnnnnnnooooonnnnnnnnoooonnonnnnnonnnooononn	nnnnnonnnnnnnnnnnooooonnnnnnnnoooonnonnnnnonnnnnnnoooooooooonnonnnnnoooooooooooooooooooooooooooooo
		ERR4872231	?			Cameroon	PRJEB40777	nnononnoooooooooonnnnnnnnnnnnonnnnnnnnooooo	nnnononnoonnonnnnoooooooooonnnnnnnnnnnnonnnnnnnnonnnoooooooooooooooooooooooooooooooooooooooooooooo
		SRR11461682	221			Ghana	PRJNA616081	onooonooooonooooooonnonoononoooooonnnnnnnnn	oonoooooooooonooooooonooooooonnonoononooooooonnnnnnnnoooooooonnnnnnnoooooooooooooooooooooooooooooo
		SRR11444080	4			Ghana	PRJNA616081	nnnnnnnnnnnnnnnnnonnnnnnnnnnnnnnoononnnnnnn	nnnnoooooonnnnnoonnnnnnnnnnonnnnnnnnnnnnnnooonooonnnnoooooooonnnnnnnoooooooooooooooooooooooooooooo
		SRR11444144	4			Ghana	PRJNA616081	nnnnnnnnnnnnnnnnnonnnnnnnnnnnnnnoooonnnnnnn	nnnnooooooonnnnoonnnnnnnnnnonnnnnnnnnnnnnnoooooononnnoooooooonnnnnnnoooooooooooooooooooooooooooooo
		SRR11444203	4			Ghana	PRJNA616081	nnnnnnnnnnnnnnnnnonnnnnnnnnnnnnnoooonnnnnnn	nnnnooooooonnnnoonnnnnnnnnnonnnnnnnnnnnnnnoooooooonnnoooooooonnnnnnnoooooooooooooooooooooooooooooo
		SRR11461678	4			Ghana	PRJNA616081	nnnnnnnnnnnnnnnnnonnnnnnnnnnnnnnoooonnnnnnn	nnnnooooooonnnnoonnnnnnnnnnonnnnnnnnnnnnnnoooooooonnnoooooooonnnnnnnoooooooooooooooooooooooooooooo
		SRR11443991	41			Ghana	PRJNA616081	nnnnnnnnnnnnnnnnnnnnnnnnnnnnnnnnoooonnnnnnn	nnnnooooooonnnnonnnnnnnnnnnnnnnnnnnnnnnnnnoooooooonnnoooooooonnnnnnnoooooooooooooooooooooooooooooo
		SRR11444031	41			Ghana	PRJNA616081	nnnnnnnnnnnnnnnnnnnnnnnnnnnnnnnnoooonnnnnnn	nnnnooooooonnnnnonnnnnnnnnnnnnnnnnnnnnnnnnoooooooonnnoooooooonnnnnnnoooooooooooooooooooooooooooooo
		SRR11444081	41			Ghana	PRJNA616081	nnnnnnnnnnnnnnnnnnnnnnnnnnnnnnnnoooonnnnnnn	nnnnooooooonnnnoonnnnnnnnnnnnnnnnnnnnnnnnnoooooooonnnoooooooonnnnnnnoooooooooooooooooooooooooooooo
		SRR11444089	41			Ghana	PRJNA616081	nnnnnnnnnnnnnnnnnnnnnnnnnnnnnnnnnooonnnnnnn	nnnnooooooonnnnoonnnnnnnnnnnnnnnnnnnnnnnnnnooooooonnnooooooonnnnnnnnoooooooooooooooooooooooooooooo
		SRR11444129	41			Ghana	PRJNA616081	nnnnnnnnnnnnnnnnnnnnnnnnnnnnnnnnoooonnnnnnn	nnnnooooooonnnnoonnnnnnnnnnnnnnnnnnnnnnnnnoooooooonnnoooooooonnnnnnnoooooooooooooooooooooooooooooo
		SRR11444164	41			Ghana	PRJNA616081	nnnnnnnnnnnnnnnnnnnnnnnnnnnnnnnnoooonnnnnnn	nnnnooooooonnnnoonnnnnnnnnnnnnnnnnnnnnnnnnoooooooonnnoooooooonnnnnnnoooooooooooooooooooooooooooooo
		SRR11444211	41			Ghana	PRJNA616081	nnnnnnnnnnnnnnnnnnnnnnnnnnnnnnnnoooonnnnnnn	nnnnooooooonnnnoonnnnnnnnnnnnnnnnnnnnnnnnnoooooooonnnoooooooonnnnnnnoooooooooooooooooooooooooooooo
		SRR11444241	41			Ghana	PRJNA616081	nnnnnnnnnnnnnnnnnnnnnnnnnnnnnnnnoooonnnnnnn	nnnnooooooonnnnoonnnnnnnnnnnnnnnnnnnnnnnnnoooooooonnnoooooooonnnnnnnoooooooooooooooooooooooooooooo
		SRR11444260	41			Ghana	PRJNA616081	nnnnnnnnnnnnnnnnnnnnnnnnnnnnnnnnnnonnnnnnnn	nnnnnnnnononnnnoonnnnnnnnnnnnnnnnnnnnnnnnnnnnonnonnnnoooooooonnnnnnnoooooooooooooooooooooooooooooo
		SRR11444288	41			Ghana	PRJNA616081	nnnnnnnnnnnnnnnnnnnnnnnnnnnnnnnnoononnnnnnn	nnnnooooooonnnnoonnnnnnnnnnnnnnnnnnnnnnnnnooonoononnnoooooooonnnnnnnoooooooooooooooooooooooooooooo
		SRR11444304	41			Ghana	PRJNA616081	nnnnnnnnnnnnnnnnnnnnnnnnnnnnnnnnoooonnnnnnn	nnnnooooooonnnnoonnnnnnnnnnnnnnnnnnnnnnnnnoooooooonnnoooooooonnnnnnnoooooooooooooooooooooooooooooo
		SRR11444317	41			Ghana	PRJNA616081	nnnnnnnnnnnnnnnnnnnnnnnnnnnnnnnnoooonnnnnnn	nnnnooooooonnnnoonnnnnnnnnnnnnnnnnnnnnnnnnoooooooonnnoooooooonnnnnnnoooooooooooooooooooooooooooooo
		SRR11444341	41			Ghana	PRJNA616081	nnnnnnnnnnnnnnnnnnnnnnnnnnnnnnnnoooonnnnnnn	nnnnooooooonnnnoonnnnnnnnnnnnnnnnnnnnnnnnnoooooooonnnoooooooonnnnnnnoooooooooooooooooooooooooooooo
		SRR11444380	41			Ghana	PRJNA616081	nnnnnnnnnnnnnnnnnnnnnnnnnnnnnnnnoooonnnnnnn	nnnnooooooonnnnoonnnnnnnnnnnnnnnnnnnnnnnnnoooooooonnnoooooooonnnnnnnoooooooooooooooooooooooooooooo
		SRR11444383	41			Ghana	PRJNA616081	nnnnnnnnnnnnnnnnnnnnnnnnnnnnnnnnoooonnnnnnn	nnnnooooooonnnnoonnnnnnnnnnnnnnnnnnnnnnnnnoooooooonnnoooooooonnnnnnnoooooooooooooooooooooooooooooo
		SRR11444384	41			Ghana	PRJNA616081	nnnnnnnnnnnnnnnnnnnnnnnnnnnnnnnnoooonnnnnnn	nnnnooooooonnnnoonnnnnnnnnnnnnnnnnnnnnnnnnoooooooonnnoooooooonnnnnnnoooooooooooooooooooooooooooooo
		SRR11444403	41			Ghana	PRJNA616081	nnnnnnnnnnnnnnnnnnnnnnnnnnnnnnnnoooonnnnnnn	nnnnooooooonnnnoonnnnnnnnnnnnnnnnnnnnnnnnnoooooooonnnoooooooonnnnnnnoooooooooooooooooooooooooooooo
		SRR11461690	41			Ghana	PRJNA616081	nnnnnnnnnnnnnnnnnnnnnnnnnnnnnnnnoooonnnnnnn	nnnnooooooonnnnoonnnnnnnnnnnnnnnnnnnnnnnnnoooooooonnnoooooooonnnnnnnoooooooooooooooooooooooooooooo
		SRR11461699	41			Ghana	PRJNA616081	nnnnnnnnnnnnnnnnnnnnnnnnnnnnnnnnoooonnnnnnn	nnnnooooooonnnnoonnnnnnnnnnnnnnnnnnnnnnnnnoooooooonnnoooooooonnnnnnnoooooooooooooooooooooooooooooo
		SRR11444035	4113			Ghana	PRJNA616081	nnnoonoooooonnnnnonnnnnnnnnnnnnnoooonnnnooo	nnnnooooooooonoooooooonnnnnonnnnnnnnnnnnnnoooooooonnnoooooooonooonnnoooooooooooooooooooooooooooooo
		SRR11444069	4113			Ghana	PRJNA616081	nnnnooonnnnonnnnnonnnnnnnnnnnnnnoooonnnnnno	nnnnooooooonooooonnnnonnnnnonnnnnnnnnnnnnnoooooooonnnoooooooonnnonnnoooooooooooooooooooooooooooooo
		SRR11444106	4113			Ghana	PRJNA616081	nnnnononoooonnnnnnnnnnnnnnnnnnnnoooonnnnoon	nnnnooooooononooonoooonnnnnnnnnnnnnnnnnnnnoooooooonnnoooooooonoonnnnoooooooooooooooooooooooooooooo
		SRR11444179	4113			Ghana	PRJNA616081	nnnoonnnoooonnnnnoonnnnnnnnnnnnnoooonnnnono	nnnnooooooooonnoonoooonnnnnoonnnnnnnnnnnnnoooooooonnnoooooooonononnnoooooooooooooooooooooooooooooo
		SRR11461654	412			Ghana	PRJNA616081	nnnnnnnnnnnnnnnnnnnnnnnnnnnnnnnnoooononnonn	nnnnooooooonnnnoonnnnnnnnnnnnnnnnnnnnnnnnnoooooooononoooooooononnnnnoooooooooooooooooooooooooooooo
		SRR11444041	4121			Ghana	PRJNA616081	nnnnnnnnnnnnnnnnnnnnnnnnnnnnnnnnoooonnnnnnn	nnnnooooooonnnnoonnnnnnnnnnnnnnnnnnnnnnnnnoooooooonnnoooooooonnnnnnnoooooooooooooooooooooooooooooo
		SRR11444046	4121			Ghana	PRJNA616081	nnnnnnnnnnnnnnnnnnnnnnnnnnnnnnnnoooonnnnnnn	nnnnooooooonnnnoonnnnnnnnnnnnnnnnnnnnnnnnnoooooooonnnoooooooonnnnnnnoooooooooooooooooooooooooooooo
		SRR11444236	4121			Ghana	PRJNA616081	nnnnnnnnnnnnnnnnnnnnnnnnnnnnnnnnoononnnnnnn	nnnnooooooonnnnoonnnnnnnnnnnnnnnnnnnnnnnnnooonoooonnnoooooooonnnnnnnoooooooooooooooooooooooooooooo
		SRR11444256	4121			Ghana	PRJNA616081	nnnnnnnnnnnnnnnnnnnnnnnnnnoooonnooooonnnnnn	nnnnooooooonnnnoonnnnnnnnnnnnnnnnnnnoooonnooooooooonnoooooooonnnnnnnoooooooooooooooooooooooooooooo
		SRR11444268	4121			Ghana	PRJNA616081	nnnnnnnnnnnnnnnnnnnnnnnnnnnnnnnnoooonnnnnnn	nnnnooooooonnnnonnnnnnnnnnnnnnnnnnnnnnnnnnooooooonnnnoooooooonnnnnnnoooooooooooooooooooooooooooooo
		SRR11444356	4121			Ghana	PRJNA616081	nnnnnnnnnnnnnnnnnnnnnnnnnnnnnnnnooonnnnnnnn	nnnnnoooooonnnnoonnnnnnnnnnnnnnnnnnnnnnnnnoooonooonnnoooooooonnnnnnnoooooooooooooooooooooooooooooo
		SRR11444381	4121			Ghana	PRJNA616081	nnnnnnnnnnnnnnnnnnnnnnnnnnnoonooooooonnnnnn	nnnnooooooonnnnoonnnnnnnnnnnnnnnnnnnnoonooooooooooonnoooooooonnnnnnnoooooooooooooooooooooooooooooo
		SRR11461696	4121			Ghana	PRJNA616081	noonnnnnnnnnnnnnnnnnnnnnnnnnnnnnoooonnnnonn	nnoooooooonnnnnoonnnnnnnnnnnnnnnnnnnnnnnnnoooooooonnnoooooooononnnnnoooooooooooooooooooooooooooooo
		SRR11444076	431			Ghana	PRJNA616081	nnnnnnnnnnnnnnnnnnnnoooonnnnnnnnoonnnnnnnnn	nnnnooooooonnnnoonnnnnnnnnnnnnoooonnnnnnnnooonnnoonnnoooooooonnnnnnnoooooooooooooooooooooooooooooo
		SRR11444307	431			Ghana	PRJNA616081	nnnnnnnnnnnnnnnnnnnnnooonnnnnnnnoooonnnnnnn	nnnnooooooonnnnoonnnnnnnnnnnnnnooonnnnnnnnoooooooonnnoooonooonnnnnnnoooooooooooooooooooooooooooooo
		SRR11444033	461			Ghana	PRJNA616081	nnnnnnnnnnnnnnnnnnnnnnnnoooooonnoooonnnonnn	nnnnooooooonnnnoonnnnnnnnnnnnnnnnnoooooonnoooooooonnnooooooooonnnnnnoooooooooooooooooooooooooooooo
		SRR11444133	461			Ghana	PRJNA616081	nnnnnnnnnnnnnnnnnnnnnnnnnnnnnnnnnooonnnnnnn	nnnnooooooonnnnoonnnnnnnnnnnnnnnnnnnnnnnnnnooooooonnnoooooooonnnnnnnoooooooooooooooooooooooooooooo
		SRR11444235	461			Ghana	PRJNA616081	nnnnnnnnnnnnnnnnnnnnnnnnononnnnnoooonnnnnnn	nnnnooooooonnnnoonnnnnnnnnnnnnnnnnononnnnnoooooooonnnoooooooonnnnnnnoooooooooooooooooooooooooooooo
		SRR11444254	461			Ghana	PRJNA616081	nnnnnnnnnnnnnnnnnnnnnnnnoonooonnoooonnnnnnn	nnnnooooooonnnnoonnnnnnnnnnnnnnnnnoonooonnoooooooonnnoooooooonnnnnnnoooooooooooooooooooooooooooooo
		SRR11444286	461			Ghana	PRJNA616081	nnnnnnnnnnnnnnnnnnnnnnnnnnnnnnnnoooonnnnnnn	nnnnooooooonnnnoonnnnnnnnnnnnnnnnnnnnnnnnnoooooooonnnoooooooonnnnnnnoooooooooooooooooooooooooooooo
		SRR11444297	461			Ghana	PRJNA616081	nnnnnnnnnnnnnnnnnnnnnnnnoooooonnoooonnnnnnn	nnnnooooooonnnnoonnnnnnnnnnnnnnnnnoooooonnoooooooonnnoooooooonnnnnnnoooooooooooooooooooooooooooooo
		SRR11444300	461			Ghana	PRJNA616081	nnonnnnnnnnnnnnnnnnnoonnnnnnnnnnoooonnnonnn	nnnoooooooonnnnoonnnnnnnnnnnnnoonnnnnnnnnnoooooooonnnooooooooonnnnnnoooooooooooooooooooooooooooooo
		SRR11444389	461			Ghana	PRJNA616081	nnnnnnnnnnnnnnnnnnnnnnnnononoonnoooonnnnnnn	nnnnooooooonnnnoonnnnnnnnnnnnnnnnnononoonnoooooooonnnoooooooonnnnnnnoooooooooooooooooooooooooooooo
		SRR11461677	461			Ghana	PRJNA616081	nnnnnnnnnnnnnnnnnnnnnnnnoonooonnoooonnnonnn	nnnnooooooonnnnoonnnnnnnnnnnnnnnnnoonooonnoooooooonnnooooooooonnnnnnoooooooooooooooooooooooooooooo
		SRR11444115	462			Ghana	PRJNA616081	nnnnnnnnnnnnonnnnnnnnnnnnnnnnnnnoooonnnnnnn	nnnnooooooonnnnoonnnnnonnnnnnnnnnnnnnnnnnnoonooooonnnoooooooonnnnnnnoooooooooooooooooooooooooooooo
		SRR11444123	462			Ghana	PRJNA616081	nnnnnnnnnnnnonnnnnnnnonnnnnnnnnnoooonnnnnnn	nnnnooooooonnnnoonnnnnonnnnnnnnonnnnnnnnnnoooooooonnnoooooooonnnnnnnoooooooooooooooooooooooooooooo
		SRR11444167	462			Ghana	PRJNA616081	nnnnnnnnnnnnonnnnnnnnnnnnnnnnnnnoononnnnnnn	nnnnooooooonnnnoonnnnnonnnnnnnnnnnnnnnnnnnooonoooonnnoooooooonnnnnnnoooooooooooooooooooooooooooooo
		SRR11444267	462			Ghana	PRJNA616081	nnnnnnnnnnnnonnnnnnnnonnnnonnnnnoooonnnnnnn	nnnnooooooonnnnoonnnnnonnnnnnnnonnnnonnnnnoooooooonnnoooooooonnnnnnnoooooooooooooooooooooooooooooo
		SRR11444277	462			Ghana	PRJNA616081	nnnnnnnnnnnnonnnnnnnnnnnnnnnnnnnoooonnnnnnn	nnnnooooooonnnnoonnnnnonnnnnnnnnnnnnnnnnnnoooooooonnnoooooooonnnnnnnoooooooooooooooooooooooooooooo
		SRR11444328	462			Ghana	PRJNA616081	nnnnnnnnnnnnonnnnnnnnonnnnnnnnnnoooonnnnnnn	nnnnooooooonnnnoonnnnnonnnnnnnnonnnnnnnnnnoooooooonnnoooooooonnnnnnnoooooooooooooooooooooooooooooo
		SRR11444330	462			Ghana	PRJNA616081	nnnnnnnnnnnnnnnnnnnnnonnnnnnnnnnoooonnnnnnn	nnnnooooooonnnnoonnnnnnnnnnnnnnonnnnnnnnnnoooooooonnnoooooooonnnnnnnoooooooooooooooooooooooooooooo
		SRR11444333	462			Ghana	PRJNA616081	nnnnnnnnnnnnonnnnnnnnnnnnnnnnnnnonnonnnnnnn	nnnnooooooonnnnoonnnnnonnnnnnnnnnnnnnnnnnnononoononnnoooooooonnnnnnnoooooooooooooooooooooooooooooo
		SRR11444371	462			Ghana	PRJNA616081	nnnnnnnnnnnnonnnnnnnnonnnnnnnnnnoooonnnnnnn	nnnnooooooonnnnoonnnnnonnnnnnnnonnnnnnnnnnoooooooonnnoooooooonnnnnnnoooooooooooooooooooooooooooooo
		SRR11461679	462			Ghana	PRJNA616081	nnnnnnnnnnnnonnnnnnnnonnnnnnnnnnoonnnnnnnnn	nnnnooooooonnnnoonnnnnonnnnnnnnonnnnnnnnnnooonnooonnnoooooooonnnnnnnoooooooooooooooooooooooooooooo
		SRR11461701	462			Ghana	PRJNA616081	nnnnnnnnnnnnonnnnnnnnonnnnnnnnnnoooonnnnnnn	nnnnooooooonnnnoonnnnnonnnnnnnnonnnnnnnnnnoooooooonnnoooooooonnnnnnnoooooooooooooooooooooooooooooo
		SRR11443987	4622			Ghana	PRJNA616081	nnnnnnnnnnnnnnnnnnnnnnooonnnnnnnoooonnnnnnn	nnnnoonoooonnnnoonnnnnnnnnnnnnnnooonnnnnnnoonooooonnnoooooooonnnnnnnoooooooooooooooooooooooooooooo
		SRR11443989	4622			Ghana	PRJNA616081	nnnnnnnnnnnnnnnnnnnnnnooonnnnnnnoooonnnnnnn	nnnnooooooonnnnoonnnnnnnnnnnnnnnooonnnnnnnooooonoonnnoooooooonnnnnnnoooooooooooooooooooooooooooooo
		SRR11443990	4622			Ghana	PRJNA616081	nnnnnnnnnnnnnnnnnnnnnnooonnnnnnnoooonnnnnnn	nnnnoooononnnnnoonnnnnnnnnnnnnnnooonnnnnnnoooooooonnnoooooooonnnnnnnoooooooooooooooooooooooooooooo
		SRR11443995	4622			Ghana	PRJNA616081	nnnnnnnnnnnnnnnnnnnnnnooonnnonnnooonnnnnnnn	nnnnoooooonnnnnoonnnnnnnnnnnnnnnooonnnonnnoooonooonnnoooooooonnnnnnnoooooooooooooooooooooooooooooo
		SRR11444001	4622			Ghana	PRJNA616081	nnnnnnnnnnnnnnnnnnnnnnoonnnnnnnnoooonnnnnnn	nnnnooooooonnnnoonnnnnnnnnnnnnnnoonnnnnnnnoooooooonnnoooooooonnnnnnnoooooooooooooooooooooooooooooo
		SRR11444002	4622			Ghana	PRJNA616081	nnnnnnnnnnnnnnnnnnnnnnnoonnnnnnnoooonnnnnnn	nnnnooooooonnnnoonnnnnnnnnnnnnnnnoonnnnnnnoooooooonnnoooooooonnnnnnnoooooooooooooooooooooooooooooo
		SRR11444009	4622			Ghana	PRJNA616081	nnnnnnnnnnnnnnnnnnnnnnooonnnnnnnoooonnnnnnn	nnnnooooooonnnnoonnnnnnnnnnnnnnnooonnnnnnnoooooooonnnoooooooonnnnnnnoooooooooooooooooooooooooooooo
		SRR11444011	4622			Ghana	PRJNA616081	nnnnnnnnnnnnnnnnnnnnnnooonnnnonnoooonnnnnnn	nnnnooooooonnnnoonnnnnnnnnnnnnnnooonnnnonnoooooooonnnoooooooonnnnnnnoooooooooooooooooooooooooooooo
		SRR11444016	4622			Ghana	PRJNA616081	nnnnnnnnnnnnnnnnnnnnnnnoonnnnnnnononnnnnnnn	nnnnooooooonnnnoonnnnnnnnnnnnnnnnoonnnnnnnonoonooonnnoooooooonnnnnnnoooooooooooooooooooooooooooooo
		SRR11444020	4622			Ghana	PRJNA616081	nnnnnnnnnnnnnnnnnnnnnnooonnnnnnnoooonnnnnnn	nnnnooooooonnnnoonnnnnnnnnnnnnnnooonnnnnnnoooooooonnnoooooooonnnnnnnoooooooooooooooooooooooooooooo
		SRR11444022	4622			Ghana	PRJNA616081	nnnnnnnnnnnnnnnnnnnnnnooonnnnnnnoooonnnnnnn	nnnnooooooonnnnoonnnnnnnnnnnnnnnooonnnnnnnoooooooonnnoooooooonnnnnnnoooooooooooooooooooooooooooooo
		SRR11444028	4622			Ghana	PRJNA616081	nnnnnnnnnnnnnnnnnnnnnnononnnnnnnoooonnnnonn	nnnnooooooonnnnoonnnnnnnnnnnnnnnononnnnnnnoooooooonnnoooooooononnnnnoooooooooooooooooooooooooooooo
		SRR11444039	4622			Ghana	PRJNA616081	nnnnnnnnnnnnnnnnnnnnnnooonnnnnnnoooonnnnnnn	nnnnooooooonnnnoonnnnnnnnnnnnnnnooonnnnnnnooooooonnnnoooooooonnnnnnnoooooooooooooooooooooooooooooo
		SRR11444048	4622			Ghana	PRJNA616081	nnnnnnnnnnnnnnnnnnnnnnnnonnnnnnnnooonnnnnnn	nnnnooooooonnnnoonnnnnnnnnnnnnnnnnonnnnnnnnooooooonnnoooonooonnnnnnnoooooooooooooooooooooooooooooo
		SRR11444051	4622			Ghana	PRJNA616081	nnnnnnnnnnnnnnnnnnnnnnooonnnnnnnoooonnnnnnn	nnnnooooooonnnnoonnnnnnnnnnnnnnnooonnnnnnnoooooooonnnoooooooonnnnnnnoooooooooooooooooooooooooooooo
		SRR11444052	4622			Ghana	PRJNA616081	nnnnnnnnnnnnnnnnnnnnnnooonnnnnnnoooonnnnnnn	nnnnooooooonnnnoonnnnnnnnnnnnnnnooonnnnnnnoooooooonnnoooooooonnnnnnnoooooooooooooooooooooooooooooo
		SRR11444060	4622			Ghana	PRJNA616081	nnnnnnnnnnnnnnnnnnnnnnononnnnnnnoooonnnnnnn	nnnnooooooonnnnoonnnnnnnnnnnnnnnononnnnnnnooooononnnnoooooooonnnnnnnoooooooooooooooooooooooooooooo
		SRR11444061	4622			Ghana	PRJNA616081	nnnnnnnnnnnnnnnnnnnnnnooonnnnnnnoooonnnnnnn	nnnnnoooooonnnnoonnnnnnnnnnnnnnnooonnnnnnnoooooooonnnoooooooonnnnnnnoooooooooooooooooooooooooooooo
		SRR11444062	4622			Ghana	PRJNA616081	nnnnnnnnnnnnnnnnnnnnnnooonnnnnnnoooonnnnnnn	nnnnooooooonnnnoonnnnnnnnnnnnnnnooonnnnnnnoooooooonnnoooooooonnnnnnnoooooooooooooooooooooooooooooo
		SRR11444067	4622			Ghana	PRJNA616081	nnnnnnnnnnnnnnnnnnnnnnnoonnnnnnnoooonnnnnnn	nnnnooooooonnnnoonnnnnnnnnnnnnnnnoonnnnnnnoooooooonnnoooooooonnnnnnnoooooooooooooooooooooooooooooo
		SRR11444074	4622			Ghana	PRJNA616081	nnnnnnnnnnnnnnnnnnnnnnononnnnnnnoooonnnnnnn	nnnnooooooonnnnoonnnnnnnnnnnnnnnononnnnnnnoooooooonnnoooooooonnnnnnnoooooooooooooooooooooooooooooo
		SRR11444077	4622			Ghana	PRJNA616081	nnnnnnnnnnnnnnnnnnnnnnnnonnnnnnnoooonnnnnnn	nnnnooooooonnnnoonnnnnnnnnnnnnnnnnonnnnnnnoooooooonnnoooooooonnnnnnnoooooooooooooooooooooooooooooo
		SRR11444078	4622			Ghana	PRJNA616081	nnnnnnnnnnnnnnnnnnnnnnooonnnnnnnoooonnnnnnn	nnnnooooooonnnnoonnnnnnnnnnnnnnnooonnnnnnnoooooooonnnoooooooonnnnnnnoooooooooooooooooooooooooooooo
		SRR11444084	4622			Ghana	PRJNA616081	nnnnnnnnnnnnnnnnnnnnnnooonnnnnnnoooonnnnnnn	nnnnooooooonnnnoonnnnnnnnnnnnnnnooonnnnnnnoooooooonnnoooooooonnnnnnnoooooooooooooooooooooooooooooo
		SRR11444086	4622			Ghana	PRJNA616081	nnnnnnnnnnnnnnnnnnnnnnononnnnnnnoooonnnnnnn	nnnnooooooonnnnoonnnnnnnnnnnnnnnononnnnnnnoooooooonnnoooooooonnnnnnnoooooooooooooooooooooooooooooo
		SRR11444087	4622			Ghana	PRJNA616081	nnnnnnnnnnnnnnnnnnnnnnooonnnnnnnoooonnnnnnn	nnnnooooooonnnnoonnnnnnnnnnnnnnnooonnnnnnnoooooooonnnoooooooonnnnnnnoooooooooooooooooooooooooooooo
		SRR11444096	4622			Ghana	PRJNA616081	nnnnnnnnnnnnnnnnnnnnnnnoonnnnnnnoooonnnnnnn	nnnnooooooonnnnoonnnnnnnnnnnnnnnnoonnnnnnnoooooooonnnoooooooonnnnnnnoooooooooooooooooooooooooooooo
		SRR11444098	4622			Ghana	PRJNA616081	nnnnnnnnnnnnnnnnnnnnnnooonnnnnnnoooonnnnonn	nnnnooooooonnnnoonnnnnnnnnnnnnnnooonnnnnnnoooooooonnnoooooooononnnnnoooooooooooooooooooooooooooooo
		SRR11444099	4622			Ghana	PRJNA616081	nnnnnnnnnnnnnnnnnnnnnnooonnnnnnnoooonnnnnnn	nnnnooooooonnnnoonnnnnnnnnnnnnnnooonnnnnnnoooooooonnnoooooooonnnnnnnoooooooooooooooooooooooooooooo
		SRR11444117	4622			Ghana	PRJNA616081	nnnnnnnnnnnnnnnnnnnnnnnoonnnnnnnooonnnnnonn	nnnnooooooonnnnoonnnnnnnnnnnnnnnnoonnnnnnnoooonooonnnoooooooononnnnnoooooooooooooooooooooooooooooo
		SRR11444124	4622			Ghana	PRJNA616081	nnnnnnnnnnnnnnnnnnnnnnooonnnoonnoooonnnnnnn	nnnnooooooonnnnoonnnnnnnnnnnnnnnooonnnoonnoooooooonnnoooooooonnnnnnnoooooooooooooooooooooooooooooo
		SRR11444130	4622			Ghana	PRJNA616081	nnnnnnnnnnnnnnnnnnnnnnooonnnnnnnoooonnnnnnn	nnnnooooooonnnnoonnnnnnnnnnnnnnnooonnnnnnnoooooooonnnoooooooonnnnnnnoooooooooooooooooooooooooooooo
		SRR11444131	4622			Ghana	PRJNA616081	nnnnnnnnnnnnnnnnnnnnnnooonnnnnnnoooonnnnnnn	nnnnooooooonnnnoonnnnnnnnnnnnnnnooonnnnnnnoooooooonnnoooooooonnnnnnnoooooooooooooooooooooooooooooo
		SRR11444142	4622			Ghana	PRJNA616081	nnnnnnnnnnnnnnnnnnnnnnooonnnnnnnoooonnnnnnn	nnnnooooooonnnnoonnnnnnnnnnnnnnnooonnnnnnnoooooooonnnoooooooonnnnnnnoooooooooooooooooooooooooooooo
		SRR11444145	4622			Ghana	PRJNA616081	nnnnnnnnnnnnnnnnnnnnnnooonnnnnnnoooonnnnnnn	nnnnooooooonnnnoonnnnnnnnnnnnnnnooonnnnnnnoooooooonnnoooooooonnnnnnnoooooooooooooooooooooooooooooo
		SRR11444151	4622			Ghana	PRJNA616081	nnnnnnnnnnnnnnnnnnnnnnooonnnnnnnoooonnnnnnn	nnnnooooooonnnnoonnnnnnnnnnnnnnnooonnnnnnnoooooooonnnoooooooonnnnnnnoooooooooooooooooooooooooooooo
		SRR11444153	4622			Ghana	PRJNA616081	nnnnnnnnnnnnnnnnnnnnnnnoonnnnnnnoooonnnnnnn	nnnnooooooonnnnoonnnnnnnnnnnnnnnnoonnnnnnnoooooooonnnoooooooonnnnnnnoooooooooooooooooooooooooooooo
		SRR11444154	4622			Ghana	PRJNA616081	nnnnnnnnnnnnnnnnnnnnnnoonnnnnnnnoooonnnnnnn	nnnnooooooonnnnoonnnnnnnnnnnnnnnoonnnnnnnnoooooooonnnoooooooonnnnnnnoooooooooooooooooooooooooooooo
		SRR11444156	4622			Ghana	PRJNA616081	nnnnnnnnnnnnnnnnnnnnnnooonnnnnnnoooonnnnnnn	nnnnooooooonnnnoonnnnnnnnnnnnnnnooonnnnnnnoooooooonnnoooooooonnnnnnnoooooooooooooooooooooooooooooo
		SRR11444157	4622			Ghana	PRJNA616081	nnnnnnnnnnnnnnnnnnnnnnononnnnnnnoooonnnnnnn	nnnnoonoooonnnnonnnnnnnnnnnnnnnnononnnnnnnoooooooonnnoooooooonnnnnnnoooooooooooooooooooooooooooooo
		SRR11444158	4622			Ghana	PRJNA616081	nnnnnnnnnnnnnnnnnnnnnnoonnnnnnnnoooonnnnnnn	nnnnooooooonnnnoonnnnnnnnnnnnnnnoonnnnnnnnooooonnonnnoooooooonnnnnnnoooooooooooooooooooooooooooooo
		SRR11444159	4622			Ghana	PRJNA616081	nnnnnnnnnnnnnnnnnnnnnnooonnnnnnnoooonnnnonn	nnnnooooooonnnnoonnnnnnnnnnnnnnnooonnnnnnnoooooooonnnoooooooononnnnnoooooooooooooooooooooooooooooo
		SRR11444162	4622			Ghana	PRJNA616081	nnnnnnnnnnnnnnnnnnnnnnnnonnnnnnnoooonnnnnnn	nnnnooooooonnnnoonnnnnnnnnnnnnnnnnonnnnnnnooooonoonnnoooooooonnnnnnnoooooooooooooooooooooooooooooo
		SRR11444163	4622			Ghana	PRJNA616081	nnnnnnnnnnnnnnnnnnnnnnnoonnnnnnnoooonnnnnnn	nnnnooooooonnnnoonnnnnnnnnnnnnnnnoonnnnnnnoooooononnnoooooooonnnnnnnoooooooooooooooooooooooooooooo
		SRR11444170	4622			Ghana	PRJNA616081	nnnnnnnnnnnnnnnnnnnnnnooonnnnnnnoooonnnnonn	nnnnooooooonnnnoonnnnnnnnnnnnnnnooonnnnnnnoooooooonnnoooooooononnnnnoooooooooooooooooooooooooooooo
		SRR11444171	4622			Ghana	PRJNA616081	nnnnnnnnnnnnnnnnnnnnnnononnnnnnnoooonnnnnnn	nnnnooooooonnnnoonnnnnnnnnnnnnnnononnnnnnnoooooooonnnoooooooonnnnnnnoooooooooooooooooooooooooooooo
		SRR11444172	4622			Ghana	PRJNA616081	nnnnnnnnnnnnnnnnnnnnnnooonnnnnnnoooonnnnnnn	nnnnooooooonnnnoonnnnnnnnnnnnnnnooonnnnnnnoooooooonnnoooooooonnnnnnnoooooooooooooooooooooooooooooo
		SRR11444174	4622			Ghana	PRJNA616081	nnnnnnnnnnnnnnnnnnnnnnnoonnnnnnnoooonnnnnnn	nnnnooooooonnnnoonnnnnnnnnnnnnnnnoonnnnnnnoooooooonnnoooooooonnnnnnnoooooooooooooooooooooooooooooo
		SRR11444178	4622			Ghana	PRJNA616081	nnnnnnnnnnnnnnnnnnnnnnooonnnnnnnoooonnnnnnn	nnnnooooooonnnnoonnnnnnnnnnnnnnnooonnnnnnnoooooooonnnoooooooonnnnnnnoooooooooooooooooooooooooooooo
		SRR11444182	4622			Ghana	PRJNA616081	nnnnnnnnnnnnnnnnnnonnnooonnnonnnoooonnnnnnn	nnnnooooooonnnnoonnnnnnnnnnnonnnooonnnonnnoooooooonnnoooooooonnnnnnnoooooooooooooooooooooooooooooo
		SRR11444184	4622			Ghana	PRJNA616081	nnnnnnnnnnnnnnnnnnnnnnooonnnnnnnoooonnnnnnn	nnnnooooooonnnnoonnnnnnnnnnnnnnnooonnnnnnnoooooooonnnoooooooonnnnnnnoooooooooooooooooooooooooooooo
		SRR11444204	4622			Ghana	PRJNA616081	nnnnnnnnnnnnnnnnnnnnnnononnnnnnnonnnnnnnnnn	nnnnooonooonnnnoonnnnnnnnnnnnnnnononnnnnnnonnnnononnnooooooonnnnnnnnoooooooooooooooooooooooooooooo
		SRR11444209	4622			Ghana	PRJNA616081	nnnnnnnnnnnnnnnnnnnnnnooonnnnnnnoooonnnnnnn	nnnnooooooonnnnoonnnnnnnnnnnnnnnooonnnnnnnoooooooonnnoooooooonnnnnnnoooooooooooooooooooooooooooooo
		SRR11444219	4622			Ghana	PRJNA616081	nnnnnnnnnnnnonnnnnnnnnnoonnnnnnnoooonnnnnnn	nnnnooooooonnnnoonnnnnonnnnnnnnnnoonnnnnnnoooooooonnnoooooooonnnnnnnoooooooooooooooooooooooooooooo
		SRR11444222	4622			Ghana	PRJNA616081	nnnnnnnnnnnnnnnnnnnnnnooonnnnnnnoooonnnnnnn	nnnnooooooonnnnoonnnnnnnnnnnnnnnooonnnnnnnoooooooonnnoooooooonnnnnnnoooooooooooooooooooooooooooooo
		SRR11444225	4622			Ghana	PRJNA616081	nnnnnnnnnnnnnnnnnnnnnnnoonnnnnnnoooonnnnnnn	nnnnooooooonnnnoonnnnnnnnnnnnnnnnoonnnnnnnoooooooonnnoooooooonnnnnnnoooooooooooooooooooooooooooooo
		SRR11444229	4622			Ghana	PRJNA616081	nnnnnnnnnnnnnnnnnnnnnnnoonnnnnnnoooonnnnnnn	nnnnooooooonnnnoonnnnnnnnnnnnnnnnoonnnnnnnoooooooonnnoooooooonnnnnnnoooooooooooooooooooooooooooooo
		SRR11444231	4622			Ghana	PRJNA616081	nnnnnnnnnnnnnnnnnnnnnnooonnnnnnnoooonnnnnnn	nnnnooooooonnnnoonnnnnnnnnnnnnnnooonnnnnnnoooooonnnnnoooooooonnnnnnnoooooooooooooooooooooooooooooo
		SRR11444233	4622			Ghana	PRJNA616081	nnnnnnnnnnnnnnnnnnnnnnnnonnnnnnnoooonnnnnnn	nnnnooooooonnnnoonnnnnnnnnnnnnnnnnonnnnnnnoooooooonnnoooooooonnnnnnnoooooooooooooooooooooooooooooo
		SRR11444234	4622			Ghana	PRJNA616081	nnnnnnnnnnnnnnnoonnnnnnoonnnnnnnoooonnnnnnn	nnnnooooooonnnnoonnnnnnnnoonnnnnnoonnnnnnnoooooooonnnoooooooonnnnnnnoooooooooooooooooooooooooooooo
		SRR11444248	4622			Ghana	PRJNA616081	nnonnnnnnnnnnnnnnnnnnnononnnnnnnoooonnnnnnn	nnnoooooooonnnnoonnnnnnnnnnnnnnnononnnnnnnoooooooonnnoooonooonnnnnnnoooooooooooooooooooooooooooooo
		SRR11444250	4622			Ghana	PRJNA616081	nnnnnnnnnnnnnnnnnnnnnnononnnnnnnoooonnnnnnn	nnnnooooooonnnnoonnnnnnnnnnnnnnnononnnnnnnoooooooonnnoooooooonnnnnnnoooooooooooooooooooooooooooooo
		SRR11444252	4622			Ghana	PRJNA616081	nnnnnnnnnnnnnnnnnnnnnnoonnnnnnnnoooonnnnnnn	nnnnooooooonnnnoonnnnnnnnnnnnnnnoonnnnnnnnoooooooonnnoooooooonnnnnnnoooooooooooooooooooooooooooooo
		SRR11444259	4622			Ghana	PRJNA616081	nnnnnnnnnnnnnnnnnnnnnnnnonnnnnnnoooonnnnnnn	nnnnooooooonnnnoonnnnnnnnnnnnnnnnnonnnnnnnooooonoonnnoooooooonnnnnnnoooooooooooooooooooooooooooooo
		SRR11444261	4622			Ghana	PRJNA616081	nnnnnnnnnnnnnnnnnnnnnnnoonnnoonnoooonnnnnnn	nnnnooooooonnnnoonnnnnnnnnnnnnnnnoonnnoonnoooooooonnnoooooooonnnnnnnoooooooooooooooooooooooooooooo
		SRR11444275	4622			Ghana	PRJNA616081	nnnnnnnnnnnnnnnnnnnnnnooonnnnnnnoooonnnnnnn	nnnnooooooonnnnoonnnnnnnnnnnnnnnooonnnnnnnoooooooonnnooooooonnnnnnnnoooooooooooooooooooooooooooooo
		SRR11444280	4622			Ghana	PRJNA616081	nnnnnnnnnnnnnnnnnnnnnnooonnnnnnnoooonnnonnn	nnnnooooooonnnnoonnnnnnnnnnnnnnnooonnnnnnnoooooooonnnooooooooonnnnnnoooooooooooooooooooooooooooooo
		SRR11444284	4622			Ghana	PRJNA616081	nnnnnnnnnnnnnnnnnnnnnnnoonnnnnnnoooonnnnnnn	nnnnooooooonnnnoonnnnnnnnnnnnnnnnoonnnnnnnoonoooonnnnoooooooonnnnnnnoooooooooooooooooooooooooooooo
		SRR11444289	4622			Ghana	PRJNA616081	nnnnnnnnnnnnnnnnnnnnnnononnnnnnnoooonnnnnnn	nnnnooooooonnnnoonnnnnnnnnnnnnnnononnnnnnnoooooooonnnoooooooonnnnnnnoooooooooooooooooonooooooooooo
		SRR11444291	4622			Ghana	PRJNA616081	nnnnnnnnnnnnnnnnnnnnnnooonnnnnnnoooonnnnnnn	nnnnooooooonnnnoonnnnnnnnnnnnnnnooonnnnnnnoooooooonnnoooooooonnnnnnnonoooooooooooooooooooooooooooo
		SRR11444292	4622			Ghana	PRJNA616081	nnnnnnnnnnnnnnnnnnnnnnoonnnnnnnnoononnnnnnn	nnnnooooooonnnnoonnnnnnnnnnnnnnnoonnnnnnnnooonoooonnnoooooooonnnnnnnoooooooooooooooooooooooooooooo
		SRR11444298	4622			Ghana	PRJNA616081	nnnnnnnnnnnnnnnnnnnnnnooonnnnnnnonoonnnnnnn	nnnnooooooonnnnoonnnnnnnnnnnnnnnooonnnnnnnonoooooonnnoooooooonnnnnnnoooooooooooooooooooooooooooooo
		SRR11444313	4622			Ghana	PRJNA616081	nnnnnnnnnnnnnnnnnnnnnnononnnnnnnoooonnnnnnn	nnnnooooooonnnnoonnnnnnnnnnnnnnnononnnnnnnoooooooonnnoooooooonnnnnnnoooooooooooooooooooooooooooooo
		SRR11444321	4622			Ghana	PRJNA616081	nnnnnnnnnnnnnnnnnnnnnnooonnnnnnnoooonnnnnnn	nnnnooooooonnnnoonnnnnnnnnnnnnnnooonnnnnnnoooooooonnnoooooooonnnnnnnoooooooooooooooooooooooooooooo
		SRR11444342	4622			Ghana	PRJNA616081	nnnnnnnnnnnnnnnnnnnnnnooonnnnnnnoooonnnnnnn	nnnnooooooonnnnoonnnnnnnnnnnnnnnooonnnnnnnoooooooonnnoooooooonnnnnnnoooooooooooooooooooooooooooooo
		SRR11444354	4622			Ghana	PRJNA616081	nnnnnnnnnnnnnnnnnnnnnnononnnnnnnoooonnnnnnn	nnnnooooooonnnnoonnnnnnnnnnnnnnnononnnnnnnoooooooonnnoooooooonnnnnnnooooooooooonoooooooooooooooooo
		SRR11444355	4622			Ghana	PRJNA616081	nnnnnnnnnnnnnnnnnnnnnnooonnnnnnnoooonnnnnnn	nnnnooooooonnnnoonnnnnnnnnnnnnnnooonnnnnnnooooooonnnnoooooooonnnnnnnoooooooooooooooooooooooooooooo
		SRR11444358	4622			Ghana	PRJNA616081	nnnnnnnnnnnnnnnnnnnnnnnnonnnnnnnoooonnnnnnn	nnnnooonooonnnnoonnnnnnnnnnnnnnnnnonnnnnnnoooooooonnnoooooooonnnnnnnoooooooooooooooooooooooooooooo
		SRR11444362	4622			Ghana	PRJNA616081	nnnnnnnnnnnnnnnnnnnnnnooonnnnnnnoooonnnnnnn	nnnnooooooonnnnoonnnnnnnnnnnnnnnooonnnnnnnoooooooonnnoooooooonnnnnnnoooooooooooooooooooooooooooooo
		SRR11444366	4622			Ghana	PRJNA616081	nnnnnnnnnnnnnnnnnnnnnnononnnnnnnoooonnnnnnn	nnnnnoonooonnnnoonnnnnnnnnnnnnnnononnnnnnnoooooooonnnoooooooonnnnnnnoooooooooooooooooooooooooooooo
		SRR11444390	4622			Ghana	PRJNA616081	nnonnnnnnnnnnnnnnnnnnnononnnnnnnoooonnnnnnn	nnnoooooooonnnnoonnnnnnnnnnnnnnnononnnnnnnoooooooonnnoooooooonnnnnnnoooooooooooooooooonooooooooooo
		SRR11444393	4622			Ghana	PRJNA616081	nnnnnnnnnnnnnnnnnnnnnnooonnnnnnnoononnnnnnn	nnnnooooooonnnnoonnnnnnnnnnnnnnnooonnnnnnnooonoooonnnoooooooonnnnnnnoooooooooooooooooooooooooooooo
		SRR11444395	4622			Ghana	PRJNA616081	nnnnnnnnnnnnnnnnnnnnnnooonnnnnnnoooonnnnnnn	nnnnooooooonnnnoonnnnnnnnnnnnnnnooonnnnnnnoooooooonnnoooooooonnnnnnnoooooooooooooooooooooooooooooo
		SRR11444397	4622			Ghana	PRJNA616081	nnnnnnnnnnnnnnnnnnnnnnooonnnnnnnoooonnnnnnn	nnnnooooooonnnnoonnnnnnnnnnnnnnnooonnnnnnnooooonoonnnoooooooonnnnnnnoooooooooooooooooooooooooooooo
		SRR11444399	4622			Ghana	PRJNA616081	nnnnnnnnnnnnnnnnnnnnnnnoonnnnnnnooonnnnnnnn	nnnnooooooonnnnoonnnnnnnnnnnnnnnnoonnnnnnnoooonooonnnoooooooonnnnnnnoooooooooooooooooooooooooooooo
		SRR11444402	4622			Ghana	PRJNA616081	nnnnnnnnnnnnnnnnnnnnnnnnonnnnnnnoooonnnnnnn	nnnnooooooonnnnoonnnnnnnnnnnnnnnnnonnnnnnnoooooooonnnoooooooonnnnnnnoooooooooooooooooooooooooooooo
		SRR11444405	4622			Ghana	PRJNA616081	nnnnnnnnnnnnnnnnnnnnnnooonnnnnnnoooonnnnnnn	nnnnooooooonnnnoonnnnnnnnnnnnnnnooonnnnnnnoooooooonnnoooooooonnnnnnnoooooooooooooooooooooooooooooo
		SRR11444411	4622			Ghana	PRJNA616081	nnnnnnnnnnnnnnnnnnnnnnooonnnnnnnoooonnnnnnn	nnnnooooooonnnnoonnnnnnnnnnnnnnnooonnnnnnnoooooooonnnoooooooonnnnnnnoooooooooooooooooooooooooooooo
		SRR11444413	4622			Ghana	PRJNA616081	nnnnnnnnnnnnnnnnnnnnnnooonnnnnnnoooonnnnnnn	nnnnooooooonnnnoonnnnnnnnnnnnnnnooonnnnnnnoooooooonnnoooooooonnnnnnnoooooooooooooooooooooooooooooo
		SRR11461652	4622			Ghana	PRJNA616081	nnnnnnnnnnnnnnnnnnnnnnooonnnoonnoooonnnnnnn	nnnnnoooooonnnnoonnnnnnnnnnnnnnnooonnnoonnoooooooonnnoooooooonnnnnnnoooooooooooooooooooooooooooooo
		SRR11461657	4622			Ghana	PRJNA616081	nnnnnnnnnnnnnnnnnnnnnnnonnnnnnnnoooonnnnnnn	nnnnooooooonnnnoonnnnnnnnnnnnnnnnonnnnnnnnoooooooonnnoooooooonnnnnnnoooooooooooooooooooooooooooooo
		SRR11461661	4622			Ghana	PRJNA616081	nnnnnnnnnnnnnnnnnnnonnoonnnnnnnnoooonnnnnnn	nnnnooooooonnnnoonnnnnnnnnnnnonnoonnnnnnnnoooooooonnnoooooooonnnnnnnoooooooooooooooooooooooooooooo
		SRR11461670	4622			Ghana	PRJNA616081	nnnnnnnnnnnnnnnnnnnnnnooonnnnnnnoooonnnnnnn	nnnnooooooonnnnoonnnnnnnnnnnnnnnooonnnnnnnoooooooonnnoooooooonnnnnnnoooooooooooooooooooooooooooooo
		SRR11461674	4622			Ghana	PRJNA616081	nnnnnnnnnnnnnnnnnnnnnnooonnnnnnnoooonnnnnnn	nnnnooooooonnnnoonnnnnnnnnnnnnnnooonnnnnnnoooooooonnnoooooooonnnnnnnoooooooooooooooooooooooooooooo
		SRR11461686	4622			Ghana	PRJNA616081	nnnnnnnnnnnnnnnnnnnnnnooonnnnnnnoooonnnnnnn	nnnnooooooonnnnoonnnnnnnnnnnnnnnooonnnnnnnoooooooonnnoooooooonnnnnnnoooooooooooooooooooooooooooooo
		SRR11461687	4622			Ghana	PRJNA616081	nnnnnnnnnnnnnnnnnnnnnnooonnnnnnnooonnnnnnnn	nnnnooooooonnnnoonnnnnnnnnnnnnnnooonnnnnnnoooonoonnnnoooooooonnnnnnnoooooooooooooooooooooooooooooo
		SRR11461688	4622			Ghana	PRJNA616081	nnnnnnnnnnnnnnnnnnnnnnnoonnnnnnnoooonnnnnnn	nnnnooooooonnnnoonnnnnnnnnnnnnnnnoonnnnnnnoooooooonnnoooooooonnnnnnnoooooooooooooooooooooooooooooo
		SRR11461693	4622			Ghana	PRJNA616081	nnnnnnnnnnnnnnnnnnnnnnnnonnnnnnnoooonnnnnnn	nnnnooooooonnnnoonnnnnnnnnnnnnnnnnonnnnnnnooooooonnnnoooooooonnnnnnnoooooooooooooooooooooooooooooo
		SRR11443984	48			Ghana	PRJNA616081	nnnnnnnnnnnnnnnnnnnnnnnnnnnnnnnnoooonnnnnnn	onnnonooooonnnnoonnnnnnnnnnnnnnnnnnnnnnnnnooooooonnnnoooooooonnnnnnnoooooooooooooooooooooooooooooo
		SRR11444018	48			Ghana	PRJNA616081	nnnnnnnnnnnnnnnnnnnnnnnnnnnnnnnnoooonnnnnnn	nnnnooooooonnnnoonnnnnnnnnnnnnnnnnnnnnnnnnoooooonnnnnoooonoonnnnnnnnoooooooooooooooooooooooooooooo
		SRR11444043	48			Ghana	PRJNA616081	nnnnnnnnnnnnnnnnnnnnnnononoonnnnoooonnnnnnn	nnnnooooooonnnnoonnnnnnnnnnnnnnnononoonnnnoooooooonnnoooooooonnnnnnnoooooooooooooooooooooooooooooo
		SRR11444112	48			Ghana	PRJNA616081	nnnnnnnnnnnnnnnnnnnnnnnnnnnnnnnnoooonnnnnnn	nnnnooooooonnnnoonnnnnnnnnnnnnnnnnnnnnnnnnoooooooonnnoooooooonnnnnnnoooooooooooooooooooooooooooooo
		SRR11444119	48			Ghana	PRJNA616081	nnnnnnnnnnnnnnnnnnnnnnnnnnnnnnnnoooonnnnnnn	onnnooooooonnnnoonnnnnnnnnnnnnnnnnnnnnnnnnoooooooonnnoooooooonnnnnnnoooooooooooooooooooooooooooooo
		SRR11444272	48			Ghana	PRJNA616081	nnnnnnnnnnnnnnnnnnnnnnnnnnnnnnnnoooonnnnnnn	nnnnooooooonnnnoonnnnnnnnnnnnnnnnnnnnnnnnnoooooooonnnoooooooonnnnnnnoooooooooooooooooooooooooooooo
		SRR11444301	48			Ghana	PRJNA616081	nnnnnnnnnnnnnnnonnnnnnnnnnnnnnnnoooonnnnnnn	onnnooooooonnnnoonnnnnnnnonnnnnnnnnnnnnnnnoooooooonnnoooooooonnnnnnnoooooooooooooooooooooooooooooo
		SRR11444306	48			Ghana	PRJNA616081	nnnnnnnnnnnnnnnnnnnnnnoooooonnnnoooonnnnnnn	nnnnooooooonnnnoonnnnnnnnnnnnnnnoooooonnnnoooooooonnnoooooooonnnnnnnoooooooooooooooooooooooooooooo
		SRR11444318	48			Ghana	PRJNA616081	nnnnnnnnnnnnnnnnnnnnnnoooooonnnnoooonnnnnnn	nnnnooooooonnnnoonnnnnnnnnnnnnnnoooooonnnnoooooooonnnoooooooonnnnnnnoooooooooooooooooooooooooooooo
		SRR11444324	48			Ghana	PRJNA616081	nnnnnnnnnnnnnnnnnnnnnnoooononnnnoooonnnnnnn	nnnnooooooonnnnoonnnnnnnnnnnnnnnoooononnnnoooooooonnnoooooooonnnnnnnoooooooooooooooooooooooooooooo
		SRR11444347	48			Ghana	PRJNA616081	nnnnnnnnnnnnnnnnnnnnnnnnnnnnnnnnoooonnnnnnn	nnnnooooooonnnnoonnnnnnnnnnnnnnnnnnnnnnnnnoooooooonnnoooooooonnnnnnnoooooooooooooooooooooooooooooo
		SRR11444406	48			Ghana	PRJNA616081	nnnnnnnnnnnnnnnnnnnnnnnnnnnnnnnnoooonnnnnnn	onnnooooooonnnnoonnnnnnnnnnnnnnnnnnnnnnnnnoooooooonnnoooooooonnnnnnnoooooooooooooooooooooooooooooo
		SRR11444072	5	511	5112232	Ghana	PRJNA616081	nnnnnnnooononnnnnnnnoooonnnnnnnnnnnnnoonnnn	nnnnnnnnnnnnnnnnnooononnnnnnnnoooonnnnnnnnnnnnnnnnnooooooooonnnnnnnnoooooooooooooooooooooooooooooo
		SRR11461656	5	511	5112232	Ghana	PRJNA616081	nonnnnnoonnonnnnnnnnoonnnnnnnnnnnnnnooonnnn	nnonnnnnnnnnnnnnooonnonnnnnnnnoonnnnnnnnnnnnnnnnnnoooooooooonnnnnnnnoooooooooooooooooooooooooooooo
		SRR11461664	5	511	5112232	Ghana	PRJNA616081	nnnnnnnnonnnnnnnnnnnnononnnnnnnnnnnnnnnnnnn	nnnnnnnnnnnnnnnnnnonnnnnnnnnnnnononnnnnnnnnnnnnnnnnnnooooooonnnnnnnnoooooooooooooooooooooooooooooo
		SRR11444138	6	611	6121	Ghana	PRJNA616081	nnonnnnoonnnnnnnnnnnnnnnnnnnnnnnnnnnnnonnnn	nnnonnnnnnnnnnnoooonnnnnnnnnnnnnnnnnnnnnnnnnnnnnnnnnooooonnnnnnnnnnnoooooooooooooooooooooooooooooo
		SRR11444139	6	611	6121	Ghana	PRJNA616081	nnonnnnonnnnnnnnnnnnnnnnnnnnnnnnnnnnnnnnnnn	nnnonnnnnnnnnnnooonnnnnnnnnnnnnnnnnnnnnnnnnnnnnnnnnnnoooonnnnnnnnnnnoooooooooooooooooooooooooooooo
		SRR11444361	6	611	6121	Ghana	PRJNA616081	nnonnnooonnnonnnnnnnnnnnnnnnnnnnnnnnnnonnnn	nnnonnnnnnnnnnooooonnnonnnnnnnnnnnnnnnnnnnnnnnnnnonnooooonnnnnnnnnnnoooooooooooooooooooooooooooooo
CUS0000013	SRR22419698	CUS0000013	5		5112212	Niger	PRJNA905483	nnnnnonooooonnnnnnnnoooonnnnnnnnnnnnooonnnn	nnnnnnnnnnnnnonnnooooonnnnnnnnoooonnnnnnnnnnnnnnnnoooooooooonnnnnnnnoooooooooooooooooooooooooooooo
		SRR14334194	221			Nigeria	PRJNA725394	oooooooooooooooooooooooooooooooooonnnnnnnnn	ooooooooooooooooooooooooooooooooooooooooooooonnnnnnnnoooooooonnnnnnnoooooooooooooooooooooooooooooo
		SRR14334195	221			Nigeria	PRJNA725394	oooooooooooooooooooooooooooooooooonnnnnnnnn	ooooooooooooooooooooooooooooooooooooooooooooonnnnnnnnoooooooonnnnnnnoooooooooooooooooooooooooooooo
		ERR8774253	222			Nigeria	PRJEB50999	ooooooooooooonnoononnooooooooooooonnnnnnnnn	ooooooooooooooooooooooonnoononnoooooooooooooonnnnnnnnoooooooonnnnnnnoooooooooooooooooooooooooooooo
		ERR1679586	41			Nigeria	PRJEB15857	nnnnnnnnnnnnnnnonnnnnnnnnnnnnnnnoooononnonn	nnnnooooooonnnnoonnnnnnnnonnnnnnnnnnnnnnnnoooooooononoooooooononnnnnoooooooooooooooooooooooooooooo
		ERR8774342	4111			Nigeria	PRJEB50999	nnononnnonnnnnnonoonnonnnnnnnnnnoooonooooon	nnnoooooooononnoononnnnnnonoonnonnnnnnnnnnoooooooonooooooooooooonnnnoooooooooooooooooooooooooooooo
		ERR8774343	4111			Nigeria	PRJEB50999	nnononnnonnnnnnnnonnnnnnnnnnnnnnoooonnoooon	nnnoooooooononnnononnnnnnnnonnnnnnnnnnnnnnoooooooonnoooooooooooonnnnoooooooooooooooooooooooooooooo
CUS0000008	SRR22419680	CUS0000008	4121			Nigeria	PRJNA905483	nnnnnnnnnnnnnnnnnnnnnnnnnnnnnnnnoooonnnnnnn	nnnnooooooonnnnoonnnnnnnnnnnnnnnnnnnnnnnnnoooooooonnnoooooooonnnnnnnoooooooooooooooooooooooooooooo
		ERR1679635	4121			Nigeria	PRJEB15857	nnonnnnnonnnnnnonnnnnonnnnnnnnnnoooonnnnoon	nnnoooooooonnnnoononnnnnnonnnnnonnnnnnnnnnoooooooonnnoooooooonoonnnnoooooooooooooooooooooooooooooo
		ERR8774505	4221			Nigeria	PRJEB50999	ooononnnonooooooooooooooooonnnnnoooonnnnoon	noooooooooononnoononooooooooooooooooonnnnnoooooooonnnoooooooonoonnnnoooooooooooooooooooooooooooooo
		ERR8774507	4221			Nigeria	PRJEB50999	ooononnnonooooooooonooooooonnnnnoooononnoon	noooooooooononnoononooooooooonooooooonnnnnoooooooononoooooooonoonnnnoooooooooooooooooooooooooooooo
		ERR1679651	4342			Nigeria	PRJEB15857	nnnnnnnnonnnnnnnnnnnnooonnnnnnnnoooonnnnnnn	nnnnooooooonnnnoononnnnnnnnnnnnooonnnnnnnnoooooooonnnoooooooonnnnnnnoooooooooooooooooooooooooooooo
		ERR1679639	461			Nigeria	PRJEB15857	noooonnnoonnnnnonnnnnonnonnnnnnnoooononooon	nnooooooooooonnoonoonnnnnonnnnnonnonnnnnnnoooooooononooooooooooonnnnoooooooooooooooooooooooooooooo
		ERR1679641	461			Nigeria	PRJEB15857	nnooonnnonnnonnnnonnnonnonnnnnnnoooooonooon	nnnoooooooooonnoononnnonnnnonnnonnonnnnnnnoooooooooonooooooooooonnnnoooooooooooooooooooooooooooooo
		ERR1679638	462			Nigeria	PRJEB15857	noononnnnnnnonnnnnnnnonnnnnnonnnoooonnnnnon	nnooooooooononnoonnnnnonnnnnnnnonnnnnnonnnoooooooonnnoooooooonnonnnnoooooooooooooooooooooooooooooo
CUS0000005	SRR22419683	CUS0000005	4622			Nigeria	PRJNA905483	nnnnnnnnnnnnnnnnnnnnnnooonnnnnnnoooonnnnnnn	nnnnooooooonnnnoonnnnnnnnnnnnnnnooonnnnnnnoooooooonnnoooooooonnnnnnnoooooooooooooooooooooooooooooo
CUS0000009	SRR22419679	CUS0000009	4622			Nigeria	PRJNA905483	nnnnnnnnnnnnnnnnnnnnnnooonnnnnnnoooonnnnnnn	nnnnooooooonnnnoonnnnnnnnnnnnnnnooonnnnnnnoooooooonnnoooooooonnnnnnnoooooooooooooooooooooooooooooo
		ERR1679585	4622			Nigeria	PRJEB15857	nnononnnonnnnnnnnonnnnooonnnnnnnoooononnoon	nnnoooooooononnoononnnnnnnnonnnnooonnnnnnnoooooooononoooooooonoonnnnoooooooooooooooooooooooooooooo
		ERR1679587	4622			Nigeria	PRJEB15857	nnnnonnnnnnnnnnnnnnnnnooonnnnnnnoooonnnnnnn	nnnnooooooononnoonnnnnnnnnnnnnnnooonnnnnnnoooooooonnnoooooooonnnnnnnoooooooooooooooooooooooooooooo
		ERR1679631	4622			Nigeria	PRJEB15857	noononnnonnnonnnnonnnoooonnnnnnnoooononnonn	nnooooooooononnoononnnonnnnonnnoooonnnnnnnoooooooononoooooooononnnnnoooooooooooooooooooooooooooooo
		ERR1679632	4622			Nigeria	PRJEB15857	noononnnonnnonnonoonnoooonnnnnnnoooonnnnoon	nnooooooooononnoononnnonnonoonnoooonnnnnnnoooooooonnnoooooooonoonnnnoooooooooooooooooooooooooooooo
		ERR1679633	4622			Nigeria	PRJEB15857	nnononnnonnnnnnnnnnnnoooonnonnnnoooononnonn	nnnoooooooononnoononnnnnnnnnnnnoooonnonnnnoooooooononoooooooononnnnnoooooooooooooooooooooooooooooo
		ERR1679634	4622			Nigeria	PRJEB15857	nnnnonnnnnnnnnnnnnnnnoooonnnnnnnoooononnnnn	nnnnooooooononnoonnnnnnnnnnnnnnoooonnnnnnnoooooooononoooooooonnnnnnnoooooooooooooooooooooooooooooo
		ERR1679636	4622			Nigeria	PRJEB15857	nnnnnnnnnnnnnnnnnnnnnnooonnnnnnnoooononnnnn	nnnnooooooonnnnoonnnnnnnnnnnnnnnooonnnnnnnoooooooononoooooooonnnnnnnoooooooooooooooooooooooooooooo
		ERR1679642	4622			Nigeria	PRJEB15857	nnnnnnnnonnnnnnnnnnnnnooonnnnnnnoooonoonoon	nnnnooooooonnnnoononnnnnnnnnnnnnooonnnnnnnoooooooonoooooooooonoonnnnoooooooooooooooooooooooooooooo
		ERR1679643	4622			Nigeria	PRJEB15857	nnononnnonnnonnonnonnnooonnnonnnoooononnnnn	nnnoooooooononnoononnnonnonnonnnooonnnonnnoooooooononoooooooonnnnnnnoooooooooooooooooooooooooooooo
		ERR1679644	4622			Nigeria	PRJEB15857	nnnnnnnnnnnnnnnnnnonnnooonnnnnnnoooonnononn	nnnnooooooonnnnoonnnnnnnnnnnonnnooonnnnnnnoooooooonnooooooooononnnnnoooooooooooooooooooooooooooooo
		ERR1679645	4622			Nigeria	PRJEB15857	nnonnnnnonnnnnnonnnnnnooonnnnnnnooooonnnonn	nnnoooooooonnnnoononnnnnnonnnnnnooonnnnnnnooooooooonnoooooooononnnnnoooooooooooooooooooooooooooooo
		ERR1679646	4622			Nigeria	PRJEB15857	nnnnnnnnnnnnnnnnnnnnnnooonnnnnnnoooononnonn	nnnnooooooonnnnoonnnnnnnnnnnnnnnooonnnnnnnoooooooononoooooooononnnnnoooooooooooooooooooooooooooooo
		ERR1679647	4622			Nigeria	PRJEB15857	noononnnonnnnnnnnnonnoooonnnnnnnoooononnoon	nnooooooooononnoononnnnnnnnnonnoooonnnnnnnoooooooononoooooooonoonnnnoooooooooooooooooooooooooooooo
		ERR1679648	4622			Nigeria	PRJEB15857	noononnnonnnnnnononnnnooonnnnnnnoooononnoon	nnooooooooononnoononnnnnnononnnnooonnnnnnnoooooooononoooooooonoonnnnoooooooooooooooooooooooooooooo
		ERR1679649	4622			Nigeria	PRJEB15857	nnonnnnnnnnnnnnnnnnnnnooonnnonnnoooononnonn	nnnoooooooonnnnoonnnnnnnnnnnnnnnooonnnonnnoooooooononoooooooononnnnnoooooooooooooooooooooooooooooo
		ERR1679650	4622			Nigeria	PRJEB15857	nnnnnnnnnnnnnnnnnnnnnnooonnnnnnnoooonnnnnnn	nnnnooooooonnnnoonnnnnnnnnnnnnnnooonnnnnnnoooooooonnnoooooooonnnnnnnoooooooooooooooooooooooooooooo
		ERR1679652	4622			Nigeria	PRJEB15857	nonnnnnnnnnnnnnonnnnnnooonnnnnnnoooononnonn	nnonooooooonnnnoonnnnnnnnonnnnnnooonnnnnnnoooooooononoooooooononnnnnoooooooooooooooooooooooooooooo
		ERR1679653	4622			Nigeria	PRJEB15857	nonnnnnnonnnnnnnnnnnnnooonnnnnnnoooononnonn	nnonooooooonnnnoononnnnnnnnnnnnnooonnnnnnnoooooooononoooooooononnnnnoooooooooooooooooooooooooooooo
		ERR1679655	4622			Nigeria	PRJEB15857	noononnnonnnonnonnnnnoooonnnnnnnoooononnoon	nnooooooooononnoononnnonnonnnnnoooonnnnnnnoooooooononoooooooonoonnnnoooooooooooooooooooooooooooooo
		ERR1679656	4622			Nigeria	PRJEB15857	noononnnnnnnnnnonnnnnoooonnonnnnoooononnonn	nnooooooooononnoonnnnnnnnonnnnnoooonnonnnnoooooooononoooooooononnnnnoooooooooooooooooooooooooooooo
		ERR1679657	4622			Nigeria	PRJEB15857	nnonnnnnonnnnnnnnnnnnoooonnnnnnnoooononnonn	nnnoooooooonnnnoononnnnnnnnnnnnoooonnnnnnnoooooooononoooooooononnnnnoooooooooooooooooooooooooooooo
		ERR8774249	4622			Nigeria	PRJEB50999	nooooooooooooooononnnnooonnnnnnnoooonnnnonn	nnoooooooooooooooooooooooononnnnooonnnnnnnoooooooonnnoooooooononnnnnoooooooooooooooooooooooooooooo
		ERR8774255	4622			Nigeria	PRJEB50999	nnnnnnnnonnnnnnnnnnnnnooonnnnnnnoooononoonn	nnnnooooooonnnnoononnnnnnnnnnnnnooonnnnnnnoooooooononoooooooooonnnnnoooooooooooooooooooooooooooooo
		ERR8774265	4622			Nigeria	PRJEB50999	nnnnnnnnnnnnnnnnnnnnnnooonnnnnnnoooonnnnnnn	nnnnooooooonnnnnonnnnnnnnnnnnnnnooonnnnnnnoooooonnnnnoooooooonnnnnnnoooooooooooooooooooooooooooooo
		ERR8774267	4622			Nigeria	PRJEB50999	nnonnnnnonnnnnnnnnnnnnooonnnnnnnoooonnnnnnn	nnnoooooooonnnnoononnnnnnnnnnnnnooonnnnnnnoooooooonnnoooooooonnnnnnnoooooooooooooooooooooooooooooo
		ERR8774269	4622			Nigeria	PRJEB50999	noononnnnnnnnnnnnnonnoooonnnnnnnoooononnonn	nnooooooooononnoonnnnnnnnnnnonnoooonnnnnnnoooooooononoooooooononnnnnoooooooooooooooooooooooooooooo
		ERR8774270	4622			Nigeria	PRJEB50999	nnonnnnnonnnnnnnnnnnnnooonnnnnnnoooonnnnnnn	nnnoooooooonnnnoononnnnnnnnnnnnnooonnnnnnnoooooooonnnoooooooonnnnnnnoooooooooooooooooooooooooooooo
		ERR8774272	4622			Nigeria	PRJEB50999	noononnnonnnnnnononnnoooonnnnnnnoooononnnnn	nnooooooooononnoononnnnnnononnnoooonnnnnnnoooooooononoooooooonnnnnnnoooooooooooooooooooooooooooooo
		ERR8774274	4622			Nigeria	PRJEB50999	noononnnonnnnnnnnnnnnnooonnnnnnnoooononnonn	nnooooooooononnoononnnnnnnnnnnnnooonnnnnnnoooooooononoooooooononnnnnoooooooooooooooooooooooooooooo
		ERR8774277	4622			Nigeria	PRJEB50999	noononnnonnnnnnnnnnnnoooonnnnnnnoooononnoon	nnooooooooononnoononnnnnnnnnnnnoooonnnnnnnoooooooononoooooooonoonnnnoooooooooooooooooooooooooooooo
		ERR8774279	4622			Nigeria	PRJEB50999	nnonnnnnnnnnnnnnnnnnnnooonnnnnnnoooononnnnn	nnnoooooooonnnnoonnnnnnnnnnnnnnnooonnnnnnnoooooooononoooooooonnnnnnnoooooooooooooooooooooooooooooo
		ERR8774283	4622			Nigeria	PRJEB50999	noonnnnnnnnnnnonnnnnnnooonnnnnnnoooonnnnonn	nnooooooooonnnnoonnnnnnnonnnnnnnooonnnnnnnoooooooonnnooooooonnonnnnnoooooooooooooooooooooooooooooo
		ERR8774285	4622			Nigeria	PRJEB50999	noononnnnnnnonoonnnnnnooonnnnnnnoooononnonn	nnooooooooononnoonnnnnonoonnnnnnooonnnnnnnoooooooononoooooooononnnnnoooooooooooooooooooooooooooooo
		ERR8774287	4622			Nigeria	PRJEB50999	noononnnonnnnnoonnnnnnooonnnnnnnoooononnoon	nnooooooooononnoononnnnnoonnnnnnooonnnnnnnoooooooononoooooooonoonnnnoooooooooooooooooooooooooooooo
		ERR8774291	4622			Nigeria	PRJEB50999	nnonnnnnonnnnnnnnnnnnnooonnnnnnnoooonnnnnnn	nnnoooooooonnnnoononnnnnnnnnnnnnooonnnnnnnoooooooonnnoooooooonnnnnnnoooooooooooooooooooooooooooooo
		ERR8774293	4622			Nigeria	PRJEB50999	noononnnonnnnnnnnnnnnoooonnnnnnnoooononnonn	nnooooooooononnoononnnnnnnnnnnnoooonnnnnnnoooooooononoooooooononnnnnoooooooooooooooooooooooooooooo
		ERR8774294	4622			Nigeria	PRJEB50999	nnonnnnnonnnnnnnnnnnnnooonnnnnnnoooonnnnonn	nnnoooooooonnnnoononnnnnnnnnnnnnooonnnnnnnoooooooonnnoooooooononnnnnoooooooooooooooooooooooooooooo
		ERR8774296	4622			Nigeria	PRJEB50999	nnnnonnnonnnnnnononnnoooonnnonnnoooononnonn	nnnnooooooononnoononnnnnnononnnoooonnnonnnoooooooononoooooooononnnnnoooooooooooooooooooooooooooooo
		ERR8774298	4622			Nigeria	PRJEB50999	nnnnnnnnnnnnnnnnnnnnnnooonnnnnnnoooonnnnnnn	nnnnooooooonnnnoonnnnnnnnnnnnnnnooonnnnnnnoooooooonnnoooooooonnnnnnnoooooooooooooooooooooooooooooo
		ERR8774300	4622			Nigeria	PRJEB50999	nonnnnnnonnnnnnnnnnnnoooonnonnnnoooononnonn	nnonooooooonnnnoononnnnnnnnnnnnoooonnonnnnoooooooononoooooooononnnnnoooooooooooooooooooooooooooooo
		ERR8774301	4622			Nigeria	PRJEB50999	noononnnonnnnnnnnnnnnoooonnnnnnnoooonnnnoon	nnooooooooononnoononnnnnnnnnnnnoooonnnnnnnoooooooonnnoooooooonoonnnnoooooooooooooooooooooooooooooo
		ERR8774303	4622			Nigeria	PRJEB50999	nnononnnnnnnnnnnnnnnnnooonnnnnnnoooononnnnn	nnnoooooooononnoonnnnnnnnnnnnnnnooonnnnnnnoooooooononoooooooonnnnnnnoooooooooooooooooooooooooooooo
		ERR8774308	4622			Nigeria	PRJEB50999	nnonnnnnnnnnnnnoooonnnooonnnnnnooooonnnnonn	nnnoooooooonnnnoonnnnnnnnoooonnnooonnnnnnooooooooonnnoooooooononnnnnoooooooooooooooooooooooooooooo
		ERR8774310	4622			Nigeria	PRJEB50999	noononnnonnnnnnoooonnnooonnnnnnooooononnoon	nnooooooooononnoononnnnnnoooonnnooonnnnnnooooooooononoooooooonoonnnnoooooooooooooooooooooooooooooo
		ERR8774422	4622			Nigeria	PRJEB50999	nnononnnonnnnnnnnnnnnnooonnnnnnnoooononnonn	nnnoooooooononnoononnnnnnnnnnnnnooonnnnnnnoooooooononoooooooononnnnnoooooooooooooooooooooooooooooo
		ERR8774442	4622			Nigeria	PRJEB50999	nnonnnnnnnnnnnnnnnnnnnooonnnnnnnoooonnnnnnn	nnnoooooooonnnnoonnnnnnnnnnnnnnnooonnnnnnnoooooooonnnoooooooonnnnnnnoooooooooooooooooooooooooooooo
		ERR8774456	4622			Nigeria	PRJEB50999	nnononnnonnnnnnnnnnnnoooonnnnnnnoooononnoon	nnnoooooooononnoononnnnnnnnnnnnoooonnnnnnnoooooooononoooooooonoonnnnoooooooooooooooooooooooooooooo
		ERR8774458	4622			Nigeria	PRJEB50999	noononnnonnnnnnononnnoooonnnonnnoooononnoon	nnooooooooononnoononnnnnnononnnoooonnnonnnoooooooononoooooooonoonnnnoooooooooooooooooooooooooooooo
		ERR8774463	4622			Nigeria	PRJEB50999	noononnnonnnnnnnnnnnnnooonnnnnnnoooonnnnonn	nnooooooooononnoononnnnnnnnnnnnnooonnnnnnnoooooooonnnoooooooononnnnnoooooooooooooooooooooooooooooo
		ERR8774464	4622			Nigeria	PRJEB50999	noononnnonnnonnonnnnnoooonnonnnnoooononnoon	nnooooooooononnoononnnonnonnnnnoooonnonnnnoooooooononoooooooonoonnnnoooooooooooooooooooooooooooooo
		ERR8774480	4622			Nigeria	PRJEB50999	noononnnnnnnnnnnnnnnnnooonnnnnnnoooononnonn	nnooooooooononnoonnnnnnnnnnnnnnnooonnnnnnnoooooooononoooooooononnnnnoooooooooooooooooooooooooooooo
		ERR8774482	4622			Nigeria	PRJEB50999	nonnnnnnnnnnnnnnnnnnnnooonnnnnnnoooononnoon	nnonooooooonnnnoonnnnnnnnnnnnnnnooonnnnnnnoooooooononoooooooonoonnnnoooooooooooooooooooooooooooooo
		ERR8774487	4622			Nigeria	PRJEB50999	noononnnonnnnnnonnnnnoooonnnnnnnoooononnonn	nnooooooooononnoononnnnnnonnnnnoooonnnnnnnoooooooononoooooooononnnnnoooooooooooooooooooooooooooooo
		ERR8774488	4622			Nigeria	PRJEB50999	noononnnonnnnnnonnnnnoooonnnnnnnoooononnonn	nnooooooooononnoononnnnnnonnnnnoooonnnnnnnoooooooononoooooooononnnnnoooooooooooooooooooooooooooooo
		ERR8774494	4622			Nigeria	PRJEB50999	nnononnnonnnnnnnnnnnnnooonnnnnnnoooononnonn	nnnoooooooononnoononnnnnnnnnnnnnooonnnnnnnoooooooononoooooooononnnnnoooooooooooooooooooooooooooooo
		ERR8774496	4622			Nigeria	PRJEB50999	nnononnnonnnnnnnnnnnnnooonnnnnnnoooononnonn	nnnoooooooononnoononnnnnnnnnnnnnooonnnnnnnoooooooononoooooooononnnnnoooooooooooooooooooooooooooooo
		ERR8774497	4622			Nigeria	PRJEB50999	nonnnnnnonnnnnnnnnnnnnooonnonnnnoooonnnnoon	nnonooooooonnnnoononnnnnnnnnnnnnooonnonnnnoooooooonnnoooooooonoonnnnoooooooooooooooooooooooooooooo
		ERR8774499	4622			Nigeria	PRJEB50999	nnononnnonnnnnnonnnnnnooonnnnnnnoooononnoon	nnnoooooooononnoononnnnnnonnnnnnooonnnnnnnoooooooononoooooooonoonnnnoooooooooooooooooooooooooooooo
		ERR8774512	4622			Nigeria	PRJEB50999	nnononnnonnnnnnonnnnnnooonnnnnnnoooononnnnn	nnnoooooooononnoononnnnnnonnnnnnooonnnnnnnoooooooononoooooooonnnnnnnoooooooooooooooooooooooooooooo
		ERR8774514	4622			Nigeria	PRJEB50999	noononnnnnnnnnnnnnnnnnooonnnnnnnoooononnonn	nnooooooooononnoonnnnnnnnnnnnnnnooonnnnnnnoooooooononoooooooononnnnnoooooooooooooooooooooooooooooo
		ERR8774522	4622			Nigeria	PRJEB50999	nnonnnnnonnnnnnonnnnnnooonnnnnnnoooonnnnonn	nnnoooooooonnnnoononnnnnnonnnnnnooonnnnnnnoooooooonnnoooooooononnnnnoooooooooooooooooooooooooooooo
		ERR8774524	4622			Nigeria	PRJEB50999	nnnnonnnonnnnnnonnnnnnooonnnnnnnoooononnonn	nnnnooooooononnoononnnnnnonnnnnnooonnnnnnnoooooooononoooooooononnnnnoooooooooooooooooooooooooooooo
		ERR8774533	4622			Nigeria	PRJEB50999	nnononnnnnnnnnnonnnnnnooonnnnnnnoooononnonn	nnnoooooooononnoonnnnnnnnonnnnnnooonnnnnnnoooooooononoooooooononnnnnoooooooooooooooooooooooooooooo
		ERR8774534	4622			Nigeria	PRJEB50999	nnononnnonnnnnnonnnnnnooonnnnnnnoooononnnnn	nnnoooooooononnoononnnnnnonnnnnnooonnnnnnnoooooooononoooooooonnnnnnnoooooooooooooooooooooooooooooo
		SRR18714978	4622			Nigeria	PRJNA825524	nnnnnnnnnnnnnnnnnnnnnnooonnnnnnnoooonnnonnn	nnnnooooooonnnnoonnnnnnnnnnnnnnnooonnnnnnnoooooooonnnooooooooonnnnnnoooooooooooooooooooooooooooooo
CUS0000282*		CUS0000282	5		5	Nigeria	PRJNA905483	nnononnooooonnnnnnnnnnnnnnnnnnnnnnnnooononn	nnnonnnnnnnnonnnnooooonnnnnnnnnnnnnnnnnnnnnnnnnnnnoooooooooonnonnnnnoooooooooooooooooooooooooooooo
CUS0000007	SRR22419681	CUS0000007	5	52	5221	Nigeria	PRJNA905483	nnnnnnnooooonnnnnnnnnnnnoooooooonnnnooonnnn	nnnnnnnnnnnnnnnnnooooonnnnnnnnnnnnoooooooonnnnnnnnoooooooooonnnnnnnnoooooooooooooooooooooooooooooo
		ERR1679637	5	53	5231	Nigeria	PRJEB15857	nnonnnnooooonnnononnnnnnnnnnnnnnnnnnooonnnn	nnnonnnnnnnnnnnnnooooonnnononnnnnnnnnnnnnnnnnnnonooooooooooonnnnnnnnoooooooooooooooooooooooooooooo
CUS0000006	SRR22419682	CUS0000006	5	53	52322	Nigeria	PRJNA905483	nnnoonnooooonnnnnnnnnnnnnnnnnnnnnnnnnoonnnn	nnnnnnnnnnooonnnnooooonnnnnnnnnnnnnnnnnnnnnnnnnnnnnoooooonoonnnnnnnnoooooooooooooooooooooooooooooo
CUS0000023	SRR22419687	CUS0000023	5	53	52322	Nigeria	PRJNA905483	nnnoonnooooonnnnnnnnnnnnnnnnnnnnnnnnooonnnn	nnnnnnnnnnooonnnnooooonnnnnnnnnnnnnnnnnnnnnnnnnnnnoooooooooonnnnnnnnoooooooooooooooooooooooooooooo
CUS0000002	SRR22419701	CUS0000002	5		511211	Nigeria	PRJNA905483	nnnnnnnooooonnnnnnnnoooonnnnnnnnnnnnooononn	nnnnnnnnnnnnnnnnnooooonnnnnnnnoooonnnnnnnnnnnnnnnnoooooooooonnonnnnnoooooooooooooooooooooooooooooo
CUS0000001	SRR22419702	CUS0000001	5		511212	Nigeria	PRJNA905483	nnnnnnnooooonnnnnnnnoooonnnonnnnnnnnooonnnn	nnnnnnnnnnnnnnnnnooooonnnnnnnnoooonnnonnnnnnnnnnnnoooooooooonnnnnnnnoooooooooooooooooooooooooooooo
CUS0000003	SRR22419690	CUS0000003	5		511212	Nigeria	PRJNA905483	nnonnnnooooonnnnnnnnoooonnnonnnnnnnnooononn	nnnonnnnnnnnnnnnnooooonnnnnnnnoooonnnonnnnnnnnnnnnoooooooooonnonnnnnoooooooooooooooooooooooooooooo
CUS0000025	SRR22419685	CUS0000025	5		511212	Nigeria	PRJNA905483	nnnnnnnooooonnnnnnnnooooooooooooooooooonnnn	nnnnnnnnnnnnnnnnnooooonnnnnnnnooooooooooooooooooooooooooooooonnnnnnnoooooooooooooooooooooooooooooo
CUS0000277*		CUS0000277	5		511212	Nigeria	PRJNA905483	nnnnnnnooooonnnnnnnnoooonnnonnnnnnnnooonnnn	nnnnnnnnnnnnnnnnnooooonnnnnnnnoooonnnonnnnnnnnnnnnoooooooooonnnnnnnnoooooooooooooooooooooooooooooo
CUS0000279*		CUS0000279	5		511212	Nigeria	PRJNA905483	nnnnnnnooooonnnnnnnnoooonnnonnnnnnnnooonnnn	nnnnnnnnnnnnnnnnnooooonnnnnnnnoooonnnonnnnnnnnnnnnoooooooooonnnnnnnnoooooooooooooooooooooooooooooo
CUS0000024	SRR22419686	CUS0000024	5	514	512122	Nigeria	PRJNA905483	nnnnnnnooooonnnnnnnnoooooooooooooooooooonnn	nnnnnnnnnnnnnnnnnooooonnnnnnnnooooooooooooooooonnnoooooooooononnnnnnoooooooooooooooooooooooooooooo
CUS0000014	SRR22419697	CUS0000014	5	512	5112221	Nigeria	PRJNA905483	nnonnnoooooooooonnnnoooonnoonnnnnnnnooonnnn	nnnonnnnnnnnnnoooooooooooonnnnoooonnoonnnnnnnnnnnnoooooooooonnnnnoonoooooooooooooooooooooooooooooo
		SRR18715441	5	512	51122221	Nigeria	PRJNA825524	nnnnnnoooooooooonnnnoooonnnnnnnnnnnnooonnnn	nnnnnnnnnnnnnnoooooooooooonnnnoooonnnnnnnnnnnnnnnnoooooooooonnnnnnnnoooooooooooooooooooooooooooooo
CUS0000281*		CUS0000281	6	613	61232	Nigeria	PRJNA905483	nnonnnooonnnnnnnnnnnnnnnnnnnnnnnnnnnnnonnnn	nnnononnnnnnnnooooonnnnnnnnnnnnnnnnnnnnnnnnnnnnnnonnooooonnnnnnnnnnnoooooooooooooooooooooooooooooo
CUS0000004	SRR22419684	CUS0000004	6	631	6312	Nigeria	PRJNA905483	nnnnnnooonnnnnnnnnnnnooonnnnnnnnnnnnnnonnnn	nnnnnnnnnnnnnnooooonnnnnnnnnnnnooonnnnnnnnnnnnnnnnnnooooonnnnnnnnnnnoooooooooooooooooooooooooooooo
CUS0000274*		CUS0000274	6	631	6312	Nigeria	PRJNA905483	nnononooonnnnnnnnnnnnooonnnnnnnnnnnnnnonnnn	nnnonnnnonnnonooooonnnnnnnnnnnnooonnnnnnnnnnnnnnnnnnooooonnnnnnnnnnnoooooooooooooooooooooooooooooo
CUS0000275*		CUS0000275	6	631	6312	Nigeria	PRJNA905483	nnononooonnnnnnnnnnnnooonnnnnnnnnnnnnoonnnn	nnnononnonnnonooooonnnnnnnnnnnnooonnnnnnnnnnnnnnnnnoooooonnnnnnnnnnnoooooooooooooooooooooooooooooo
		ERR1679654			bovis	Nigeria	PRJEB15857	noononnnonnnonnonoonnnnnonnnnonnnnnnnoooooo	nnoononnooononnnnnonnnonnonoonnnnnonnnnonnnnnnnoonnooooooooooooooooooooooooooooooooooooooooooooooo
		SRR10993933			bovis	Nigeria	PRJNA604127	noononnnonnnnnnonnnnnnnnnnnononnnnnnnnooooo	nnoononnoonnonnnnnonnnnnnonnnnnnnnnnnononnnnnnnoonnnoooooooooooooooooooooooooooooooooooooooooooooo
		SRR10993934			bovis	Nigeria	PRJNA604127	noonnnnnonnnnnnonnnnnnnnnnnnoonnnnnnnnooooo	nnoonoonoonnnnnnnnonnnnnnonnnnnnnnnnnnoonnnnnnnnonnnoooooooooooooooooooooooooooooooooooooooooooooo
		SRR10993936			bovis	Nigeria	PRJNA604127	nnononnnonnnnnnononnnnnnnnoononnnnnnnoooooo	nnnonoonooononnnnnonnnnnnononnnnnnnnoononnnnnnnnonnooooooooooooooooooooooooooooooooooooooooooooooo
		SRR10993941			bovis	Nigeria	PRJNA604127	noonnnnnonnnonnonoonnonnonnooonnonnnnnooooo	onoononnooonnnnonnonnnonnonoonnonnonnooonnonnnnoonnnoooooooooooooooooooooooooooooooooooooooooooooo
		SRR10993942			bovis	Nigeria	PRJNA604127	nnononnnonnnnnnonnnnnnnnnnnnnonnnnnnnnooooo	nnnonnnnoonnonnnnnonnnnnnonnnnnnnnnnnnnonnnnnnnnonnnoooooooooooooooooooooooooooooooooooooooooooooo
		SRR10993943			bovis	Nigeria	PRJNA604127	noononnnonnnonnonnnnnonnonnnnonnnnnnnnooooo	nnoonoonoonnonnnnnonnnonnonnnnnonnonnnnonnnnnnnoonnnoooooooooooooooooooooooooooooooooooooooooooooo
		SRR10993944			bovis	Nigeria	PRJNA604127	noononnnonnnnnnonnnnnonnnnnnnonnnnnnnnooooo	nnoononnoonnonnnnnonnnnnnonnnnnonnnnnnnonnnnnnnoonnnoooooooooooooooooooooooooooooooooooooooooooooo
		SRR10993946			bovis	Nigeria	PRJNA604127	noononnnonnnnnnonnnnnnnnonnnnooonnnnnnooooo	nnoonoonoonnonnnnnonnnnnnonnnnnnnnonnnnooonnnnnnonnnoooooooooooooooooooooooooooooooooooooooooooooo
		SRR10993947			bovis	Nigeria	PRJNA604127	noononnnonnnnnnonnnnnnnnnnnnnonnnnnnnnooooo	nnoononnoonnonnnnnonnnnnnonnnnnnnnnnnnnonnnnnnnoonnnoooooooooooooooooooooooooooooooooooooooooooooo
		SRR10993948			bovis	Nigeria	PRJNA604127	nnonnnnnonnnonnononnnnnnonnnnonnnnnnnoooooo	nnnonoonoonnnnnnnnonnnonnononnnnnnonnnnonnnnonnoonnooooooooooooooooooooooooooooooooooooooooooooooo
		SRR10993949			bovis	Nigeria	PRJNA604127	nnonnnnnonnnnnnonnnnnnnnonnnnonnnnnnnnooooo	nnnononnoonnnnnnnnonnnnnnonnnnnnnnonnnnonnnnnnnnonnnoooooooooooooooooooooooooooooooooooooooooooooo
		SRR10993950			bovis	Nigeria	PRJNA604127	noononnnonnnnnnonoonnnnnnnnnnonnnnnnnnooooo	nnoonoonoonnonnnnnonnnnnnonoonnnnnnnnnnonnnnnnnoonnnoooooooooooooooooooooooooooooooooooooooooooooo
		SRR10993951			bovis	Nigeria	PRJNA604127	noononnoonnnonoonnonnnnnonnononnnnnnnoooooo	nnoonoonooononnnnoonnnonoonnonnnnnonnononnnnnnnoonnoooooooooooooooooonoooooooooooooooooooooooooooo
		SRR10993953			bovis	Nigeria	PRJNA604127	nnononnnonnnnnnonnonnnnnonnnnooonnnnnoooooo	nnnononnoonnonnnnnonnnnnnonnonnnnnonnnnooonnnnnoonnooooooooooooooooooooooooooooooooooooooooooooooo
		SRR10993956			bovis	Nigeria	PRJNA604127	nnononnnoonnnnnonnonnnnnonnnnonnonnnnnooooo	nnnononnoonnonnnnnoonnnnnonnonnnnnonnnnonnonnnnoonnnoooooooooooooooooooooooooooooooooooooooooooooo
CUS0000280*		CUS0000280	?			Nigeria	PRJNA905483	nnononnoonnnnnnnnnnnnnnnnnnnnnnnnnnnnoonnnn	nnnonnnnnnnnonnnnoonnnnnnnnnnnnnnnnnnnnnnnnnnnnnnnnoooooonnnnnnnnnnnoooooooooooooooooooooooooooooo
Comments of Supplementary Material 2 • [4] and [1] are respectively, Coll et al. 2014 and Coscolla et al. 2021; refer to the paper reference section for full reference. One Benin strain (SRR22419692) of lineage 5 (5.1.1 in Coscolla’s denomination, 5.1.1.2.2.3.2 in ours). • Concerning Cameroon: one strain of Lineage 1 (1.2.2), another one of Lineage 2 (2.2.1), 183 of Lineage 4 (2 from L4 stricto s…
